# Supplementary material for: Wild and Cultivated Species of Rice Have Distinctive Proteomic Responses to Drought
Source: Int J Mol Sci. 2020 Aug 19;21(17):5980. doi: 10.3390/ijms21175980 (PMC7504292; doi:10.3390/ijms21175980)
Supplement: Supplementary file 1 [file ijms-21-05980-s001.zip]

Archive with 1 entries (1 files):
- ijms-863184-supplementary.xlsx
