# Supplementary material for: Wild and Cultivated Species of Rice Have Distinctive Proteomic Responses to Drought
Source: Int J Mol Sci. 2020 Aug 19;21(17):5980. doi: 10.3390/ijms21175980 (PMC7504292; doi:10.3390/ijms21175980)
Supplement: Supplementary file 1 [file ijms-21-05980-s001.zip › ijms-863184-supplementary.xlsx]

## Sheet: Information
Supplementary Table S1 - Details of all proteins reproducibly identified in this study.
Column header	Explanation
Protein ID	UniProt (http://www.uniprot.org) ID of the protein
UniProt ID	Single UniProt (http://www.uniprot.org) ID of the protein
Protein Name	Name of protein
Peptide Counts (all)	Number of peptides associated with the protein
Peptide Counts (unique)	Number of unique peptides associated with the protein
Sequence Coverage [%]	Percentage of the sequence that is covered by the identified peptides of the best protein sequence contained
Unique Sequence Coverage [%]	Percentage of the sequence that is covered by the identified unique peptides of the protein sequence
Mol. Weight [kDa]	Molecular weight of the protein
Sequence Length	The total length of the protein sequence
Intensity	Summed up eXtracted Ion Current (XIC) associated with the identified amino acid sequence
LFQ Intensity	Label-free quantification intensity
Log2-LFQ intensity	Log-transformed label-free quantification intensity

## Sheet: Proteins-all
	All Proteins identified at least one sample type
Row	UniProt ID	Protein names	Peptide Counts (all)	Peptide Counts (unique)	Sequence Coverage [%]	Unique Sequence Coverage [%]	Mol. weight [kDa]	Sequence length	LFQ intensity O. australiensis_Control_1	LFQ intensity O. australiensis_Control_2	LFQ intensity O. australiensis_Control_3	LFQ intensity O. australiensis_Drought_1	LFQ intensity O. australiensis_Drought_2	LFQ intensity O. australiensis_Drought_3	LFQ intensity O. sativa_Control_1	LFQ intensity O. sativa_Control_2	LFQ intensity O. sativa_Control_3	LFQ intensity O. sativa_Drought_1	LFQ intensity O. sativa_Drought_2	LFQ intensity O. sativa_Drought_3	LFQ intensity_O. glaberrima_Control_1	LFQ intensity_O. glaberrima_Control_2	LFQ intensity_O. glaberrima_Control_3	LFQ intensity_O. glaberrima_Drought_1	LFQ intensity_O. glaberrima_Drought_2	LFQ intensity_O. glaberrima_Drought_3
1	B9F7E0	Uncharacterized protein	9	1	50.4	8.2	27.289	244	0	0	0	0	0	0	1145900000	1009500000	1147600000	1879600000	1421800000	1893000000	1295600000	1554600000	1678000000	1778700000	1990100000	1337700000
2	A0A0E0FJ41	Uncharacterized protein	6	3	46.3	30	21.671	203	748700000	463340000	323010000	713090000	823250000	528770000	1503600000	1066600000	1363400000	2304500000	1586200000	2887000000	1553200000	1194700000	1075500000	1207000000	2089800000	1350000000
3	A0A0E0KC23	Histone H2A	4	1	31.8	7	16.279	157	4015300000	3692500000	4170300000	3732400000	4477600000	4087400000	5159800000	5048000000	3616700000	5654800000	5616000000	5545100000	2890100000	4075100000	3594300000	3257400000	4745100000	4089500000
4	I1NTN8	FBPase domain-containing protein	16	11	54.6	42.5	37.035	339	4604500000	3402900000	4193800000	3602500000	3819000000	4070200000	3387500000	4060400000	3117700000	2921800000	4170800000	4887400000	4103500000	4379100000	4921200000	4402100000	4656000000	3981900000
5	A3A0I1	Ribosomal_L18_c domain-containing protein	8	1	24.9	4	34.326	301	936270000	493660000	569540000	210270000	307120000	542330000	494230000	723780000	618850000	570890000	668690000	535450000	530160000	458180000	810190000	302930000	376190000	595760000
6	I1NUQ3	Uncharacterized protein	12	3	14.4	5.2	119.19	1082	404320000	391090000	373740000	331800000	126280000	253480000	213970000	311240000	239150000	177630000	333530000	204940000	150910000	99476000	238450000	116730000	222950000	120570000
7	A2X8Q3	Soluble inorganic pyrophosphatase (EC 3.6.1.1) (Pyrophosphate phospho-hydrolase) (PPase)	8	5	60.3	39.3	24.16	214	1163800000	1200500000	1254800000	1799300000	1348800000	1193900000	2208800000	1637500000	2821800000	3029400000	1903600000	3332500000	2460000000	385250000	2145100000	2008100000	1596500000	1885200000
8	A2XAZ3	Alcohol dehydrogenase class-3 (EC 1.1.1.1) (Alcohol dehydrogenase class-III) (Glutathione-dependent formaldehyde dehydrogenase) (FALDH) (FDH) (GSH-FDH) (EC 1.1.1.-) (S-(hydroxymethyl)glutathione dehydrogenase) (EC 1.1.1.284)	10	2	38.1	10.2	40.794	381	1952200000	1611400000	1788600000	1570500000	1168800000	1633800000	456960000	682490000	603830000	541960000	920160000	514930000	1412500000	1301000000	1167000000	927780000	807730000	904770000
9	A3AEV2	Uncharacterized protein	5	5	11.4	11.4	58.761	526	0	0	0	0	0	0	87275000	55532000	66897000	82174000	0	50342000	81530000	94044000	124380000	0	0	86588000
10	A0A0E0GKD8	FBPase domain-containing protein	15	1	45.8	3.4	43.604	406	12010000000	15355000000	15996000000	14467000000	16701000000	13522000000	13844000000	15851000000	12994000000	15855000000	17485000000	18980000000	13505000000	13687000000	11827000000	14129000000	15269000000	14982000000
11	I1PBB4	Superoxide dismutase [Cu-Zn] (EC 1.15.1.1)	5	1	23.7	23.7	15.251	152	0	0	0	0	0	0	361510000	199420000	233740000	535490000	497500000	521430000	230030000	296790000	303670000	339580000	342000000	271990000
12	A0A0E0GPG7	Uncharacterized protein	3	3	15	15	26.05	240	100840000	60694000	0	87695000	0	92328000	146030000	0	105300000	45366000	139670000	0	48585000	141390000	50984000	109750000	197430000	53125000
13	I3QD65	Chlorophyll a-b binding protein, chloroplastic	9	1	5.3	5.3	28.495	263	0	0	0	0	0	0	2777800000	1782000000	0	2317600000	2668600000	1505300000	4081400000	3728100000	0	3539000000	2737000000	5634900000
14	A0A0E0GSX4	Uncharacterized protein	16	2	61	11.7	41.812	377	8604500000	6920900000	6771800000	5717600000	5989700000	6428400000	4693500000	5073800000	3833300000	4212600000	5221400000	4401500000	6913000000	5939400000	9954700000	5666700000	5455500000	5009300000
15	A0A0E0GT94	Uncharacterized protein	5	5	10.8	10.8	62.698	586	0	0	0	132470000	133710000	222680000	67576000	122610000	55601000	251940000	486760000	144800000	71312000	0	63808000	139310000	109040000	88368000
16	Q852M0	Glutamate dehydrogenase 1, mitochondrial (OsGDH1) (EC 1.4.1.3)	5	5	18.5	18.5	44.341	411	397870000	317850000	0	173220000	0	167980000	211840000	213950000	175070000	0	270880000	242610000	225210000	245070000	264800000	276230000	266650000	199320000
17	A0A0E0GVM8	Chalcone-flavonone isomerase family protein	8	1	44.2	4.3	23.923	233	873500000	772640000	338670000	506440000	300650000	344170000	1354100000	1381500000	2078500000	1974800000	1050000000	1491700000	2051700000	1680100000	2644600000	1666300000	1041900000	2149300000
18	A0A0E0D979	Electron transfer flavoprotein subunit alpha (Alpha-ETF)	2	2	13.1	13.1	34.098	328	0	0	0	0	0	0	35178000	0	0	47248000	0	52233000	78801000	0	0	65701000	76610000	68085000
19	A0A0E0H3N2	Uncharacterized protein	8	1	60.9	10	25.665	220	1033300000	1223700000	746650000	1426400000	1035600000	1291100000	851820000	863340000	1208400000	1212000000	885730000	1351100000	1087900000	969520000	953340000	1062300000	620630000	1210400000
20	A2Y053	S-adenosylmethionine synthase 1 (AdoMet synthase 1) (EC 2.5.1.6) (Methionine adenosyltransferase 1) (MAT 1)	11	4	51.8	16.9	43.219	396	1563700000	1188100000	1905500000	919450000	844720000	1173200000	1569700000	1239700000	1925600000	1568300000	1290200000	1510300000	1960500000	2073400000	6229100000	844620000	952860000	1137900000
21	B7EBT7	60s ribosomal protein (cDNA clone:002-188-A02, full insert sequence) (cDNA clone:J013052E20, full insert sequence)	4	2	11.9	11.9	24.672	219	0	0	0	0	0	0	428670000	0	319950000	269650000	464200000	196460000	335200000	336200000	289260000	212270000	380350000	326360000
22	B9FPI2	TPM_phosphatase domain-containing protein	7	2	10.5	10.5	30.328	285	1385700000	816690000	1408300000	866030000	695420000	853920000	3226600000	2308200000	2149600000	2353700000	2601100000	2092800000	1925700000	1554600000	1676500000	160850000	2237900000	1292700000
23	Q2RAD9	Histone H3.2	2	2	28.7	28.7	15.268	136	2096000000	1720200000	0	3305000000	0	2269700000	0	0	1683500000	0	2338200000	1673900000	0	0	2672000000	136940000	2160900000	1679600000
24	Q7GD79	GTP-binding nuclear protein Ran-2 (OsRan2) (Ras-related nuclear protein 2)	7	7	42.5	42.5	25.038	221	1159000000	927730000	1171700000	1123600000	1045100000	763880000	1146300000	1418500000	1202900000	1306900000	1761000000	1180800000	1693800000	1395100000	1141100000	1577900000	1432100000	1218200000
25	I1PYP1	Plastocyanin	3	3	46.1	46.1	15.577	154	8127500000	10692000000	3523900000	2782200000	2990500000	6608800000	24297000000	2612500000	16174000000	20946000000	4256500000	25792000000	17473000000	13573000000	13910000000	19511000000	1414200000	21119000000
26	A2Y9X7	Proteasome subunit alpha type-4-1 (EC 3.4.25.1) (20S proteasome alpha subunit C) (20S proteasome subunit alpha-3)	4	4	24	24	27.044	250	230200000	253120000	392180000	248940000	51989000	389730000	0	0	133390000	170480000	173020000	0	225760000	192470000	0	264830000	144580000	273850000
27	A0A0E0HS77	Uncharacterized protein	4	1	22	7.7	20.836	182	1001600000	650150000	890370000	472280000	727350000	662510000	571280000	659280000	570110000	531320000	665290000	453260000	741980000	520150000	999410000	391380000	323780000	420230000
28	A0A0E0LFV7	Catalase (EC 1.11.1.6)	9	3	8	8	66.107	575	537830000	660300000	394640000	852550000	686660000	602190000	0	0	0	0	0	0	0	0	0	0	0	0
29	I1Q8M5	Thioredoxin	8	8	71.3	71.3	13.142	122	389500000	487170000	600300000	514020000	654930000	0	491780000	652750000	1245600000	1752000000	633400000	374150000	305430000	475770000	1016500000	489200000	352950000	714990000
30	A0A0E0I077	Glutamate--cysteine ligase (EC 6.3.2.2)	14	0	4.3	0	50.369	438	0	0	0	0	0	0	0	0	0	0	0	0	158820000	81347000	235160000	122110000	173830000	123250000
31	A0A0P0X6M7	Os07g0520800 protein (Fragment)	2	2	24.2	24.2	17.796	165	128950000	118090000	210460000	148480000	0	198120000	0	284230000	218180000	304980000	217420000	355650000	105240000	0	0	104740000	0	119040000
32	A0A0E0ECD4	Uncharacterized protein	1	1	2.7	2.7	47.868	444	55598000	0	0	0	0	0	91406000	0	0	0	0	0	55608000	59280000	28561000	46282000	0	25844000
33	A0A0E0I2J7	RRF domain-containing protein	6	6	36.7	36.7	25.159	226	1515000000	1312600000	1783000000	1451500000	1487500000	1981400000	4992400000	3799900000	5323600000	4867800000	4348900000	4934500000	2519400000	1919000000	2430800000	2912100000	3194700000	2649500000
34	A0A411P2I5	Ferredoxin	4	4	64.7	64.7	14.951	139	4706600000	5166400000	5572700000	9230900000	8887600000	8948799000	17344000000	15224000000	15618000000	19618000000	13427000000	17318000000	9743700000	10212000000	4848700000	15231000000	11545000000	16332000000
35	I1QF35	PfkB domain-containing protein	16	4	59.4	13.4	35.445	335	736530000	298700000	386550000	0	0	0	3039600000	2265300000	4619100000	2220600000	1179000000	1680300000	3892000000	3537000000	7082500000	2184000000	2090800000	2575400000
36	I3QD45	Glyceraldehyde-3-phosphate dehydrogenase (EC 1.2.1.-)	16	1	42.7	5.9	36.412	337	8481800000	4860000000	3910100000	4912600000	7166500000	12643000000	2892700000	2782500000	1664300000	3296300000	3821200000	2675600000	1387000000	2398900000	1668800000	2419900000	1874800000	1954200000
37	A0A0E0IDY5	HATPase_c domain-containing protein	22	5	35.1	8.2	80.193	699	4683800000	4110000000	4762300000	3815400000	4272700000	3901300000	2288400000	3416000000	3864300000	2999600000	3834300000	3369400000	3761800000	3713000000	4591500000	3431900000	3041900000	3186700000
38	I1QL69	Proteasome subunit alpha type (EC 3.4.25.1)	3	3	13.3	13.3	27.296	249	113050000	64747000	167020000	0	176830000	145430000	0	100350000	70148000	0	104010000	63574000	0	100770000	114640000	0	111270000	51445000
39	I1QVB5	Cyanate hydratase (Cyanase) (EC 4.2.1.104) (Cyanate hydrolase) (Cyanate lyase)	3	3	27.4	27.4	18.636	168	0	0	0	0	0	0	116910000	0	0	167640000	68506000	134810000	0	0	0	0	31083000	0
40	A0A0E0IV19	Glycine cleavage system H protein	8	3	72.6	22	17.367	164	10729000000	14172000000	10699000000	8875100000	12107000000	9624600000	18611000000	14103000000	8586200000	14890000000	11919000000	18785000000	4590600000	8975200000	5626700000	5901400000	9668700000	8032500000
41	I1R3L2	Uncharacterized protein	4	4	27.5	27.5	16.819	149	266840000	209960000	385370000	0	176010000	776430000	831480000	953890000	1043700000	796080000	1088200000	501470000	922240000	1152000000	1298100000	609840000	905680000	669030000
42	A6N0H8	Abscisic stress ripening protein 2 (Fragment)	2	2	38.7	38.7	12.329	111	1527100000	1885100000	73410000	294940000	772940000	1071000000	0	185570000	203090000	193050000	206620000	231210000	224800000	845270000	1134300000	656210000	685970000	230100000
43	Q2QX54	V-type proton ATPase proteolipid subunit	1	1	15.4	15.4	12.758	117	0	185260000	39219000	61902000	372280000	232380000	0	0	0	0	0	0	0	0	0	0	0	0
44	I1QYP6	Ribosomal_L16 domain-containing protein	4	2	21.4	12.5	25.346	224	563630000	431950000	554910000	506730000	436910000	498940000	632110000	599930000	737380000	456070000	359690000	327320000	594360000	647550000	678430000	335410000	266340000	384990000
45	A0A0D3HMJ2	Uncharacterized protein	2	2	12.5	12.5	35.24	321	0	0	0	0	0	0	0	0	0	0	0	0	113330000	101240000	97630000	0	0	47435000
46	I1R0V0	Glutamyl-tRNA(Gln) amidotransferase subunit B, chloroplastic/mitochondrial (Glu-AdT subunit B) (EC 6.3.5.-)	10	1	27.4	2.6	60.054	544	520520000	351380000	542140000	469610000	549080000	456860000	465010000	610760000	639680000	309300000	497930000	448970000	284320000	334340000	544560000	300530000	292640000	316190000
47	A0A0E0M9L0	Uncharacterized protein	14	0	11.7	0	41.679	377	282540000	366240000	241180000	244540000	309310000	328190000	209650000	0	132890000	0	206300000	112290000	227400000	0	433210000	224880000	0	260420000
48	B3VMC0	Betaine aldehyde dehydrogenase 2 (BADH 2) (EC 1.2.1.8)	8	8	25.8	25.8	54.682	503	167500000	0	198850000	0	0	0	334810000	204060000	344210000	183560000	311370000	238000000	675050000	453040000	651250000	342070000	0	601540000
49	B7EA73	Puromycin-sensitive aminopeptidase (PSA) (EC 3.4.11.14) (Cytosol alanyl aminopeptidase) (AAP-S)	28	0	44.1	0	99.523	887	1043100000	719150000	933270000	368040000	657350000	469450000	1024900000	1013300000	761990000	739850000	1000000000	625050000	1675200000	1736600000	1127600000	1338100000	1358900000	974160000
50	B9FMD1	RRM domain-containing protein	1	1	8.9	8.9	20.902	190	0	0	0	0	0	0	81314000	65767000	80132000	56119000	0	84183000	0	0	118800000	0	0	95027000
51	Q5NAI4	Phospholipase A1-II 5 (EC 3.1.1.-)	3	2	14.4	11	50.453	465	0	0	0	0	0	0	84225000	151340000	108220000	95091000	107610000	89867000	76903000	98338000	82241000	83235000	0	100570000
52	A0A0E0FUF7	Uncharacterized protein	3	3	19.2	19.2	26.383	245	115850000	113620000	112150000	0	0	0	146900000	231790000	284700000	322840000	221940000	343200000	189360000	197130000	186380000	177640000	153460000	299040000
53	A0A0E0FQV2	Uncharacterized protein	1	1	4	4	51.86	481	0	0	0	0	0	104840000	85813000	131970000	115900000	187030000	162060000	247180000	115550000	170210000	133020000	215350000	351170000	110120000
54	A0A0E0K7C9	Uncharacterized protein	2	2	16.3	16.3	20.641	184	93227000	0	85059000	0	80931000	72106000	148040000	140770000	0	198080000	239400000	40901000	23640000	185390000	31245000	131530000	147790000	16441000
55	A0A0E0CFV4	Translation factor GUF1 homolog, mitochondrial (EC 3.6.5.n1) (Elongation factor 4 homolog) (EF-4) (GTPase GUF1 homolog) (Ribosomal back-translocase)	2	2	4.4	4.4	64.52	587	19146000	0	122800000	56038000	59075000	0	131230000	129910000	225530000	128680000	146730000	83315000	200290000	117920000	146790000	78724000	140720000	41361000
56	A0A0E0CLH0	Uncharacterized protein	1	1	3.5	3.5	41.882	397	76496000	0	50025000	101600000	133940000	181730000	0	0	0	0	0	0	0	53121000	98252000	0	51038000	0
57	I1PG64	FMN hydroxy acid dehydrogenase domain-containing protein	20	4	45.3	13	40.383	369	16777000000	15318000000	12113000000	16407000000	11768000000	16423000000	15496000000	20627000000	15263000000	17289000000	16815000000	14883000000	14350000000	17370000000	16591000000	14988000000	16673000000	13879000000
58	I1PGM1	Mg-protoporphyrin IX chelatase (EC 6.6.1.1)	9	9	14.5	14.5	81.878	754	344950000	113110000	359230000	0	0	162850000	280740000	298870000	606290000	246140000	215980000	259850000	215170000	340340000	381480000	268490000	152730000	250930000
59	I1PAV2	DUF3479 domain-containing protein	23	2	21.7	2.2	153.34	1386	831800000	106010000	321210000	174830000	0	338350000	379090000	475130000	539710000	312670000	396230000	212740000	759200000	677140000	519770000	203640000	366030000	257270000
60	A0A0E0GWW9	Uncharacterized protein	7	1	44.2	9.4	24.206	224	798210000	978600000	578810000	910820000	538340000	505570000	648070000	1014200000	898110000	908870000	780800000	588870000	1146300000	829300000	1003600000	1057800000	890990000	1290400000
61	A0A0P0W8M8	Os04g0337500 protein (Fragment)	5	1	5.4	5.4	28.666	258	0	0	0	0	0	0	0	0	0	0	0	0	177620000	167070000	33824000	0	0	0
62	A0A0E0L542	Uncharacterized protein	8	8	28.7	28.7	41.626	363	290530000	290550000	281420000	207450000	252110000	227930000	360810000	0	401370000	336690000	444430000	350690000	451240000	190750000	407550000	585150000	292350000	454930000
63	A0A0E0HTQ1	Uncharacterized protein	10	10	11.2	11.2	137.69	1237	0	0	160510000	0	0	0	173420000	221770000	90665000	288130000	353400000	148340000	200990000	439660000	326980000	150640000	217220000	143040000
64	A0A0E0DX06	Uncharacterized protein	4	4	14.8	14.8	42.068	372	0	0	0	0	0	0	149660000	175430000	0	160690000	175510000	150370000	149570000	0	286680000	183660000	0	164720000
65	I1Q848	FMN hydroxy acid dehydrogenase domain-containing protein	22	0	78.3	0	40.244	369	30795000000	32326000000	32464000000	34739000000	28187000000	33765000000	34629000000	29890000000	18807000000	25502000000	26327000000	24934000000	34480000000	38700000000	24562000000	35558000000	33960000000	34120000000
66	A0A0E0LS72	Obg-like ATPase 1	4	4	13.8	13.8	40.043	355	109120000	0	105670000	0	0	0	142900000	207290000	183660000	166360000	195320000	177980000	146170000	161790000	205110000	122850000	128360000	136980000
67	B8BJ39	Pyruvate kinase 1, cytosolic (OsPK1) (EC 2.7.1.40)	13	13	35.7	35.7	57.319	527	2008200000	3047900000	2124800000	3438000000	3336800000	3551400000	1571200000	1007900000	987800000	1007900000	1605100000	1059600000	1285400000	1222300000	1879800000	802870000	1402900000	1191400000
68	A0A0E0F033	Uncharacterized protein	18	18	21.1	21.1	127.24	1167	1116400000	898230000	1121900000	1146800000	1151300000	990190000	645070000	731730000	713770000	645020000	758270000	547260000	876170000	845810000	1028100000	619260000	583980000	774260000
69	A0A0E0G237	Aldedh domain-containing protein	1	1	3	3	49.637	466	0	0	0	0	0	0	40788000	0	0	0	97109000	40365000	0	36888000	55325000	77222000	62005000	60673000
70	I1Q0N9	Kinesin motor domain-containing protein	2	2	2.1	2.1	141.93	1286	0	0	0	0	0	0	24789000	0	39221000	29871000	31064000	19755000	28349000	37064000	31358000	27072000	0	13311000
71	I1PBB1	NAD(P)-bd_dom domain-containing protein	3	3	9.6	9.6	43.136	405	0	0	0	0	0	0	117340000	90007000	136170000	0	0	0	78085000	273920000	217100000	249480000	0	151440000
72	A0A0E0FQJ9	Uncharacterized protein	7	2	56.2	25.4	18.556	185	5580000000	4226800000	8293800000	2005200000	2916200000	4912400000	9388600000	6600500000	13945000000	9409000000	6112100000	7363300000	2808500000	2931800000	2625900000	2107100000	1965100000	2851200000
73	O23877	Ferredoxin--NADP reductase, embryo isozyme, chloroplastic (FNR) (EC 1.18.1.2)	6	6	19.8	19.8	41.814	378	193640000	170400000	0	136280000	0	292720000	127590000	0	107920000	237770000	253170000	186940000	202120000	125650000	329420000	184170000	159780000	286150000
74	I1QQ80	Proteasome subunit beta (EC 3.4.25.1)	6	6	33.9	33.9	24.281	221	189870000	0	343250000	197350000	0	0	324540000	326800000	396750000	400320000	280750000	400680000	304580000	292850000	264560000	320270000	314070000	274110000
75	A0A0D3FEJ1	Uncharacterized protein	14	14	48.4	48.4	101.15	918	16468000000	17390000000	11822000000	11152000000	11532000000	12332000000	11862000000	14090000000	13500000000	8594800000	13372000000	9164300000	15697000000	19639000000	19613000000	14409000000	11531000000	15264000000
76	A0A0E0CCC9	Uncharacterized protein	4	4	25	25	20.993	192	937450000	1263400000	1353500000	632600000	319310000	557000000	686650000	784130000	608320000	612440000	460930000	541850000	485600000	542250000	303370000	388690000	385600000	333340000
77	A0A0E0GJL2	VWFA domain-containing protein	3	3	10.7	10.7	41.224	393	0	0	90950000	83728000	0	162520000	0	121610000	120710000	0	75082000	87647000	174750000	129020000	108620000	117090000	0	67699000
78	I1Q454	Uncharacterized protein	5	1	9.2	9.2	17.094	153	0	0	0	0	0	0	130760000	0	111020000	100710000	97120000	83705000	0	0	0	0	0	0
79	A2ZIM1	PEROXIDASE_4 domain-containing protein	6	2	19.7	6.8	33.501	309	125920000	159710000	146030000	140150000	0	136320000	186080000	180630000	238490000	159150000	293740000	216140000	169360000	121990000	193360000	217950000	383180000	226270000
80	P0C2Z1	ATP synthase epsilon chain, chloroplastic (ATP synthase F1 sector epsilon subunit) (F-ATPase epsilon subunit)	8	4	35	35	15.217	137	2640800000	3048200000	1629500000	2777300000	1820800000	2288600000	1831500000	1948800000	1664900000	2442200000	1959900000	1872400000	1894600000	1789800000	1393600000	2145500000	2086600000	1236700000
81	P0C2Z7	ATP synthase subunit beta, chloroplastic (EC 7.1.2.2) (ATP synthase F1 sector subunit beta) (F-ATPase subunit beta)	35	0	7.6	0	53.954	498	14362000000	11404000000	10428000000	8904600000	9863300000	9486200000	12742000000	1299400000	9637800000	7795800000	7703500000	8842700000	14012000000	12983000000	13889000000	16933000000	7229800000	12289000000
82	A0A0E0EN69	ATP-dependent Clp protease proteolytic subunit (EC 3.4.21.92)	3	3	14.8	14.8	26.209	229	529280000	289920000	0	303010000	0	321500000	345100000	492390000	254190000	324360000	366170000	316800000	322270000	300680000	361170000	264690000	367000000	248570000
83	A0A1W5HQC7	Cytochrome b6	4	4	25.1	25.1	24.182	215	7948100000	10122000000	14457000000	8842200000	13925000000	13974000000	15694000000	11689000000	12556000000	14128000000	10325000000	12447000000	17442000000	11776000000	13729000000	19299000000	16530000000	16319000000
84	A0A2I6C0H8	Cytochrome b6-f complex subunit 4 (17 kDa polypeptide)	1	1	6.3	6.3	17.346	158	545770000	676510000	504630000	548070000	817760000	674920000	2102900000	3677900000	2114700000	1830000000	2784300000	1980400000	2180200000	1985600000	1970000000	2369400000	2609900000	2835500000
85	P0C326	NAD(P)H-quinone oxidoreductase subunit 5, chloroplastic (EC 7.1.1.-) (NAD(P)H dehydrogenase subunit 5) (NADH-plastoquinone oxidoreductase subunit 5)	6	6	10.8	10.8	82.526	734	551910000	652380000	372150000	503370000	512530000	548930000	224520000	396370000	280260000	0	326830000	275210000	0	314010000	398990000	0	343590000	232770000
86	E9KJ27	Photosystem I P700 chlorophyll a apoprotein A1 (EC 1.97.1.12) (PSI-A) (PsaA)	15	15	23.7	23.7	84.843	765	12910000000	17032000000	12865000000	27073000000	23349000000	20528000000	19092000000	19405000000	13238000000	16829000000	20985000000	13749000000	21460000000	26830000000	14162000000	29217000000	25763000000	29100000000
87	E9KIV8	Photosystem I P700 chlorophyll a apoprotein A2 (EC 1.97.1.12) (PSI-B) (PsaB)	12	12	23.2	23.2	82.989	738	14438000000	22130000000	16009000000	27288000000	29266000000	27604000000	20177000000	25325000000	16569000000	17949000000	24970000000	16216000000	27425000000	24264000000	16726000000	23859000000	23122000000	25888000000
88	A0A1W5HPL1	Photosystem I iron-sulfur center (EC 1.97.1.12) (9 kDa polypeptide) (PSI-C) (Photosystem I subunit VII) (PsaC)	7	7	82.7	82.7	8.8993	81	13448000000	18379000000	15637000000	21636000000	23945000000	18149000000	23269000000	25842000000	26432000000	19313000000	15230000000	18240000000	13655000000	12348000000	5906700000	18899000000	17979000000	19411000000
89	P0C362	Photosystem II CP47 reaction center protein (PSII 47 kDa protein) (Protein CP-47)	14	14	35.6	35.6	56.189	508	25748000000	31465000000	24413000000	38569000000	40442000000	35633000000	44289000000	55998000000	40342000000	41325000000	53507000000	40822000000	33647000000	42273000000	33528000000	34894000000	46830000000	40654000000
90	E9KJ40	Cytochrome b559 subunit alpha (PSII reaction center subunit V)	5	5	38.5	38.5	11.811	104	2427500000	2621200000	3054800000	3979100000	2741400000	4347300000	8313000000	9312900000	8486500000	8600600000	8361000000	8670100000	6315600000	6536400000	6656300000	6576700000	9459800000	6519400000
91	D0PQY1	Photosystem I subunit IX (Fragment)	1	1	56.5	56.5	2.6281	23	126550000	229040000	51971000	210640000	235810000	164780000	0	0	0	0	0	0	0	0	0	0	0	0
92	A0A3S6CNC1	Apocytochrome f (Fragment)	14	0	19.1	0	27.815	256	0	0	119140000	0	0	0	110890000	107710000	155000000	146630000	137210000	103940000	139210000	45263000	99815000	116300000	102100000	141240000
93	P0C432	Photosystem II protein D1 (PSII D1 protein) (EC 1.10.3.9) (Photosystem II Q(B) protein)	9	5	31.4	13.9	38.962	353	10369000000	11856000000	11139000000	12071000000	12015000000	14131000000	6682600000	8467000000	1802500000	2532000000	8828800000	3423400000	4958900000	8521200000	4051700000	6773700000	11839000000	8988400000
94	E9KJ14	Photosystem II D2 protein (PSII D2 protein) (EC 1.10.3.9) (Photosystem Q(A) protein)	8	1	6.1	6.1	40.345	359	6279500000	7628200000	4759500000	11669000000	7398600000	11280000000	6795500000	7935400000	3745600000	5873100000	7466600000	5779300000	4253500000	8081300000	1370500000	8114600000	9434800000	7281800000
95	A0A0U1WMJ1	50S ribosomal protein L14, chloroplastic	5	0	13.8	0	13.565	123	217490000	169540000	254440000	132360000	130310000	188050000	148890000	187210000	218830000	162570000	116660000	131050000	153810000	159860000	0	144100000	151800000	179850000
96	A0A0U1XNQ8	Ribosomal protein L32 (Fragment)	2	2	62.5	62.5	4.49	40	0	0	0	0	0	0	135290000	134180000	210010000	188240000	99546000	127320000	118880000	107530000	92347000	65694000	0	57352000
97	P0C455	50S ribosomal protein L33, chloroplastic	3	3	47	47	7.6429	66	694820000	382370000	980560000	420360000	915860000	406600000	816410000	0	623430000	173420000	537070000	157890000	562940000	718430000	538750000	442580000	265570000	534540000
98	P0C462	30S ribosomal protein S11, chloroplastic	2	1	18.9	9.8	15.624	143	164100000	124630000	0	41757000	0	0	104890000	178240000	332210000	100460000	73364000	61728000	192290000	210420000	107490000	158650000	117350000	96011000
99	I1Q5N1	Uncharacterized protein	3	3	31.4	31.4	11.863	102	590880000	368100000	424610000	264420000	253470000	334460000	0	72715000	154770000	42893000	221560000	272960000	162790000	0	0	155430000	0	0
100	P0C473	30S ribosomal protein S16, chloroplastic	2	2	27.1	27.1	10.056	85	201830000	113220000	0	0	0	0	217380000	379700000	518690000	67977000	162330000	101940000	149720000	66291000	117980000	102710000	18250000	0
101	A0A0P0V3F2	Os01g0523401 protein	3	3	24	24	14.409	121	149410000	0	0	80443000	111120000	109840000	209430000	219500000	337590000	191870000	185780000	200250000	133770000	177350000	167890000	88743000	112070000	100700000
102	P0C478	30S ribosomal protein S19, chloroplastic	5	2	22.6	22.6	10.695	93	879290000	530360000	749730000	330870000	793670000	1012200000	502210000	0	857420000	539070000	107590000	798610000	673600000	924830000	893360000	668760000	641770000	702100000
103	E9KJ20	30S ribosomal protein S2, chloroplastic	8	2	10.4	10.4	28.456	249	612980000	228060000	266340000	193960000	178840000	149670000	268030000	192380000	383120000	306300000	216230000	183290000	326940000	284310000	304080000	205100000	111580000	236800000
104	P0C486	30S ribosomal protein S4, chloroplastic	7	7	37.8	37.8	23.422	201	1262200000	595470000	1092400000	387850000	532880000	501510000	1617500000	1735600000	1627300000	847030000	1341600000	912010000	1548700000	1627800000	1649500000	937450000	882670000	1078000000
105	P0C489	30S ribosomal protein S7, chloroplastic	5	1	28.8	5.1	17.629	156	891210000	501070000	774620000	336390000	443380000	462430000	294110000	253340000	798460000	608650000	163860000	255070000	711540000	904500000	413030000	603290000	0	327770000
106	P0C492	30S ribosomal protein S8, chloroplastic	4	2	16.9	16.9	15.61	136	443530000	211090000	199280000	126810000	0	99594000	164230000	508500000	450380000	182530000	207240000	161310000	155480000	268590000	320810000	190470000	180080000	153320000
107	A0A059UAS2	Ribosomal protein L2	7	4	37.5	20.9	30.384	277	2728300000	1692700000	2471300000	1367100000	1284000000	1832300000	1635600000	2008600000	2556300000	1413800000	1217100000	1098800000	1874700000	2061200000	1611000000	1401800000	1267400000	1223800000
108	P0C512	Ribulose bisphosphate carboxylase large chain (RuBisCO large subunit) (EC 4.1.1.39)	31	0	5.9	0	52.881	477	194110000	239360000	0	133430000	0	0	92187000000	96471000000	83263000000	79429000000	84371000000	71583000000	135410000000	120940000000	58452000000	118480000000	103550000000	101400000000
109	Q5N987	Photosystem I assembly protein Ycf3	1	1	10.7	10.7	19.658	169	104280000	101850000	0	89998000	0	129720000	70953000	105260000	117890000	93990000	108820000	80565000	103510000	86030000	0	97005000	103470000	106500000
110	P0C522	ATP synthase subunit alpha, mitochondrial	22	20	44.8	44.8	55.373	509	7110000000	7076700000	6512800000	7939700000	7867200000	7057600000	7963500000	9954300000	7964300000	8300800000	10717000000	7648800000	9001300000	9645300000	9820900000	9965000000	9444400000	8973000000
111	A0A0E0CSA8	AAA domain-containing protein	6	6	18.1	18.1	45.886	409	0	0	0	0	0	136710000	76738000	0	0	0	28361000	0	253360000	0	0	91765000	62476000	89165000
112	P0DKK7	60S ribosomal protein L7a-2	7	7	28.3	28.3	29.304	258	763410000	537560000	686920000	1012800000	627290000	252500000	566240000	628470000	690200000	0	139980000	462760000	515730000	1375300000	800690000	576610000	387230000	501130000
113	Q01LH6	B0222C05.3 protein	6	4	33.9	21.9	20.263	183	1951600000	1285200000	1414400000	1343700000	1137400000	1224100000	1213400000	1478500000	2181000000	1502000000	1570600000	1268500000	1537600000	1244100000	1144900000	933720000	446960000	1421000000
114	I1PUI4	Uncharacterized protein	8	8	21.5	21.5	48.214	447	3188400000	2470400000	3162500000	3468100000	1892200000	1179800000	2298400000	447890000	2581500000	2837500000	2545300000	2806400000	2075600000	2422200000	2703700000	2341700000	2835900000	2518600000
115	I1QN54	Chlorophyll a-b binding protein, chloroplastic	9	2	6	6	28.014	265	0	0	0	0	0	0	5179400000	7430900000	2768400000	3622300000	7659600000	4435000000	5174700000	7956600000	1146700000	10313000000	8050900000	10844000000
116	I3QD41	Chlorophyll a-b binding protein, chloroplastic	9	0	58.6	0	27.552	261	25554000000	36166000000	33824000000	40427000000	37825000000	38524000000	44237000000	58332000000	49736000000	59856000000	44884000000	45812000000	46253000000	53744000000	24921000000	63659000000	51656000000	58685000000
117	A0A0E0KW80	Glutamine synthetase (EC 6.3.1.2)	20	18	57.3	50	46.486	426	34433000000	41760000000	29733000000	38548000000	31650000000	35900000000	39838000000	45841000000	39489000000	40687000000	40433000000	50968000000	35682000000	34512000000	34959000000	38815000000	38580000000	42271000000
118	B8AI28	Glutamine synthetase (EC 6.3.1.2)	10	8	26.4	26.4	40.213	364	712670000	893570000	633060000	578810000	979060000	821810000	913380000	669950000	720410000	982080000	916330000	1247600000	916120000	918050000	563110000	1592600000	758550000	502230000
119	A0A0E0EMC3	Uncharacterized protein	12	12	14.5	14.5	110.09	998	1147900000	739750000	494750000	211280000	199830000	105730000	164510000	159590000	195590000	0	0	0	142110000	221800000	122590000	57291000	0	0
120	I1P5B1	Proliferating cell nuclear antigen	4	4	22.1	22.1	29.271	263	131290000	80338000	88803000	67566000	0	66884000	0	0	119010000	89208000	0	0	69264000	0	0	0	84486000	74197000
121	I1PVH5	Fructose-bisphosphate aldolase (EC 4.1.2.13)	12	2	17.9	7	38.891	358	813070000	698070000	347210000	534000000	411140000	575440000	268290000	305280000	526040000	354960000	270050000	328650000	516590000	655200000	285920000	351250000	357410000	272240000
122	A0A0E0FBF9	Ribulose bisphosphate carboxylase small chain (EC 4.1.1.39)	15	0	68	0	19.63	175	125050000000	127570000000	175960000000	155310000000	163500000000	150770000000	204220000000	195650000000	160960000000	153890000000	185680000000	167170000000	196570000000	222960000000	155600000000	216820000000	183420000000	210160000000
123	A6N1K8	Cysteine proteinase rd21a (Fragment)	5	2	14.4	14.4	24.972	229	0	0	0	0	0	0	204370000	158370000	154370000	167310000	215980000	200250000	304530000	0	205770000	195810000	150970000	234870000
124	G9C2Y3	Putative oryzain beta chain	2	2	6.9	6.9	49.65	461	0	0	0	0	0	0	0	0	0	101080000	0	0	0	0	159420000	135360000	94968000	139570000
125	E5KIK9	16.9 kDa heat shock protein B (Fragment)	1	1	18.9	18.9	10.842	95	0	0	0	0	53880000	0	29033000	130850000	209620000	289630000	0	0	0	0	0	0	0	0
126	Q0PVB0	Tubulin alpha chain	8	1	6.2	3.3	49.654	450	219070000	109910000	129520000	93332000	0	180510000	91726000	79234000	82127000	156570000	153010000	69204000	94857000	107470000	132270000	72929000	77475000	65593000
127	I1QCZ5	Superoxide dismutase [Cu-Zn] (EC 1.15.1.1)	5	3	38.2	38.2	15.081	152	832770000	539950000	510910000	367650000	772510000	671530000	299470000	361110000	342280000	411580000	293460000	578800000	279110000	250070000	275550000	433890000	404540000	354900000
128	I1QCX5	EF1_GNE domain-containing protein	7	6	52.7	46.9	23.799	224	2021000000	1678000000	2460000000	1251800000	1472700000	1456100000	3120100000	3111100000	2894600000	2929500000	2549600000	3050500000	2188400000	2139100000	3051200000	2479900000	2090200000	2524700000
129	A2YA91	Sucrose synthase (EC 2.4.1.13)	18	2	25.9	3.1	91.624	804	664500000	919390000	766260000	792030000	984780000	647990000	516050000	405700000	284560000	533350000	639010000	450330000	419200000	478680000	398430000	182960000	410040000	471710000
130	B9F6H3	Uncharacterized protein	3	3	12.2	12.2	47.433	435	907440000	1056500000	411570000	610370000	266410000	547110000	807920000	1018200000	400570000	358300000	108670000	331160000	897650000	534850000	398980000	552450000	249430000	114790000
131	Q0DY33	ATP/ADP translocator (ATP/ADP translocator protein) (cDNA clone:J033045A20, full insert sequence)	11	1	4.5	4.5	41.51	382	0	0	0	0	0	0	84773000	323090000	41198000	124050000	129570000	162740000	61095000	68657000	0	0	82545000	178750000
132	A0A0E0GNW5	Sucrose synthase (EC 2.4.1.13)	22	18	35.8	30.6	92.923	816	0	0	33872000	0	0	0	0	10652000	21702000	18038000	0	0	15163000	128750000	8302500000	0	18311000	16246000
133	A0A0E0MHW8	TCTP domain-containing protein	7	7	47.3	47.3	18.889	167	1291900000	1798300000	2347600000	1156600000	1289500000	1139800000	2903600000	2207900000	2599700000	2982200000	2942900000	2332000000	1757100000	2053100000	2566900000	1402400000	1993000000	1571000000
134	P35683	Eukaryotic initiation factor 4A-1 (eIF-4A-1) (EC 3.6.4.13) (ATP-dependent RNA helicase eIF4A-1) (DEAD-box ATP-dependent RNA helicase 4)	15	13	45.4	39.1	47.087	414	4289900000	2980200000	3211100000	2714000000	2654500000	2604800000	1473500000	910710000	1029200000	1160900000	986880000	1042700000	1736900000	1888100000	2229900000	1530100000	980040000	1645400000
135	Q53JG0	60S ribosomal protein L3, putative, expressed (Os11g0168200 protein) (Ribosomal protein L3) (Ribosomal protein L3B) (cDNA clone:J033040J04, full insert sequence) (cDNA clone:J033041E13, full insert sequence)	10	2	5.4	5.4	44.49	389	0	0	0	0	0	0	0	217860000	344910000	0	250380000	163850000	373650000	259140000	298700000	237520000	127870000	225940000
136	I1PZA2	Ribosomal_S10 domain-containing protein	4	2	18.8	18.8	14.046	128	0	0	0	0	0	34989000	0	267810000	266500000	327750000	263060000	235090000	0	218760000	194700000	178890000	216670000	198670000
137	A0A0E0GRK8	Uncharacterized protein	4	4	48.7	48.7	13.15	119	903150000	753380000	1375700000	621340000	860700000	789210000	705500000	1054300000	18733000	445480000	302340000	376500000	891730000	807520000	727370000	1104600000	0	0
138	A2WVA6	Aspartate aminotransferase (EC 2.6.1.1)	8	1	28.5	6.4	44.507	407	236730000	168140000	195190000	151320000	281980000	328460000	195130000	263180000	223960000	236440000	323700000	197750000	436290000	175290000	384970000	194370000	0	201130000
139	I1NP13	Uncharacterized protein	3	2	17.3	17.3	22.449	202	0	0	0	0	0	0	72199000	67799000	81740000	110130000	113560000	72218000	96675000	88398000	97014000	56323000	66692000	90980000
140	Q10JD1	Retrotransposon protein, putative, Ty1-copia subclass	5	5	3.4	3.4	170.95	1518	3481400000	4531700000	7673800000	4551300000	3097800000	3782900000	5044000000	0	10078000000	2886000000	7025000000	8772600000	6234800000	7894100000	7848300000	5059900000	5697900000	8119600000
141	A0A0E0I6V6	60S acidic ribosomal protein P0	8	1	6.3	6.3	34.377	319	0	0	0	0	0	0	269100000	431650000	488510000	266850000	517780000	235270000	400490000	371240000	460880000	394460000	323440000	404340000
142	P41344	Ferredoxin--NADP reductase, leaf isozyme 1, chloroplastic (FNR) (EC 1.18.1.2) (Leaf FNR 1) (FNR-1) (Os-LFNR1)	17	1	3	3	40.008	362	0	0	0	0	0	0	251950000	320860000	198860000	96680000	138020000	179210000	0	0	0	0	0	0
143	B8AXV2	Uncharacterized protein	10	10	44.2	44.2	42.373	389	548180000	949600000	500450000	1585700000	1024100000	1024200000	611270000	408590000	498870000	766420000	808250000	659770000	873360000	715220000	1108000000	727570000	742450000	731910000
144	U5KNJ7	Glucose-6-phosphate isomerase (EC 5.3.1.9)	13	0	8.3	0	62.495	567	200580000	214520000	207200000	184290000	125790000	0	104810000	141200000	0	0	182680000	157340000	140400000	0	0	135770000	131010000	125580000
145	Q0DD43	Glucose-6-phosphate isomerase (EC 5.3.1.9)	13	0	34.4	0	62.368	567	1000900000	890680000	1244200000	760090000	1091300000	853280000	1049300000	1179500000	773410000	771560000	1480200000	777880000	1369600000	1241100000	1029400000	1078700000	1219000000	1227600000
146	A2YG29	Tubulin beta chain	14	1	42.2	2.5	50.121	446	403270000	385560000	677140000	915140000	359870000	658040000	523510000	516270000	535840000	599070000	526400000	303760000	590550000	1045300000	1419100000	577730000	472420000	411850000
147	A0A0E0CSQ4	AAA domain-containing protein	9	8	28.9	26.2	48.062	432	272360000	215210000	0	199180000	0	265320000	232210000	199870000	178770000	76166000	348800000	267660000	794480000	216040000	317480000	245770000	205900000	191290000
148	P48494	Triosephosphate isomerase, cytosolic (TIM) (Triose-phosphate isomerase) (EC 5.3.1.1)	16	4	66	27.7	27.063	253	6738300000	8341700000	7147600000	6838200000	5315600000	5654800000	8725000000	10196000000	6723500000	9430100000	10190000000	11886000000	11148000000	11161000000	11357000000	11479000000	13735000000	12658000000
149	I1P5G4	Glutathione reductase (GRase) (EC 1.8.1.7)	6	6	21.4	21.4	53.478	496	269140000	287710000	0	254840000	0	210960000	277460000	349640000	326630000	373390000	412460000	349580000	272790000	289270000	128790000	294750000	319440000	340180000
150	I1NQS0	WD_REPEATS_REGION domain-containing protein	11	11	60.2	60.2	36.231	334	1993400000	1974800000	2014300000	1167600000	1403300000	1798700000	1742400000	1906000000	2541000000	1801700000	2091500000	1681400000	1936700000	1993200000	1521300000	1493300000	1410000000	1480600000
151	I1P0I3	40S ribosomal protein S8	10	3	7.7	7.7	24.829	220	0	0	0	0	0	0	449190000	0	0	192030000	177460000	242840000	404870000	394460000	615640000	320360000	338110000	558430000
152	P49210	60S ribosomal protein L9	8	8	56.8	56.8	21.349	190	1408700000	826490000	937480000	322840000	576900000	423090000	1394500000	1900500000	1615800000	1198000000	1985500000	1579500000	1414200000	1683900000	2027100000	906420000	1048400000	1027000000
153	I1NSU4	40S ribosomal protein S26	3	1	33.1	15	14.991	133	426050000	314500000	387690000	216460000	145510000	164000000	669300000	684870000	693180000	399370000	679580000	453690000	740140000	595720000	469620000	534490000	432980000	526310000
154	A0A0P0VUA6	Os03g0200500 protein (Fragment)	9	2	38.8	9.8	28.998	255	961890000	501560000	1035900000	460980000	723990000	707440000	982520000	1293700000	1528100000	972600000	808260000	687030000	1321800000	1170400000	1293200000	725680000	975350000	855550000
155	I1NWE0	40S ribosomal protein S4	9	6	40.4	24.3	28.672	255	1676200000	1210000000	1949900000	1635500000	1270100000	971370000	617000000	916610000	1186200000	688090000	1142900000	891850000	792900000	1124000000	1064200000	552770000	618890000	870660000
156	I1P7J2	Uncharacterized protein	1	1	6.8	6.8	25.699	250	2969100000	3809200000	2404100000	2869000000	2474200000	2207700000	1716100000	1835500000	992970000	2016900000	2364300000	1361200000	3990200000	5256300000	4632400000	2890100000	5484600000	3548300000
157	I1PSP4	Ubiquitin-like domain-containing protein	6	1	47.7	12.3	17.682	155	2786100000	2246700000	3097700000	1855600000	2311000000	2949100000	2924600000	1776100000	2704100000	2828700000	3105500000	2810400000	4146100000	4071600000	4298300000	3536800000	2755700000	4781200000
158	A0A0D3EVD4	Uncharacterized protein	6	6	29.2	29.2	60.751	542	1354300000	981650000	1747800000	1454600000	1249600000	1657900000	1058800000	1256700000	817640000	1368100000	1624900000	1710700000	1247100000	1226700000	1818000000	1263300000	898310000	1036900000
159	I1NX03	Proteasome subunit alpha type (EC 3.4.25.1)	6	6	33.3	33.3	29.63	270	321120000	258130000	249480000	180820000	192200000	130150000	102370000	139640000	176660000	304580000	159840000	120820000	76983000	195830000	143710000	109040000	0	143480000
160	P52712	Serine carboxypeptidase-like (EC 3.4.16.-)	3	1	12.1	3.7	47.789	429	0	0	0	0	0	0	106780000	0	0	118090000	129710000	77092000	100380000	0	0	0	0	0
161	Q01I75	OSIGBa0101P20.7 protein	5	5	67.9	67.9	11.774	112	172020000	123510000	0	0	131640000	0	155420000	213780000	268500000	271960000	218860000	202490000	204940000	193660000	285190000	209660000	0	253800000
162	B9FQR2	Uncharacterized protein	2	1	22.3	14.6	10.807	103	447500000	345260000	390510000	158810000	284600000	319190000	517260000	468470000	739910000	451290000	466620000	477690000	394860000	326620000	500980000	364250000	293630000	415860000
163	A3BKU8	Uncharacterized protein	8	1	45.5	3.3	22.594	213	25368000000	26546000000	24512000000	31938000000	23008000000	22346000000	49317000000	43353000000	43008000000	49479000000	43121000000	53393000000	39259000000	25485000000	27481000000	37048000000	39543000000	38040000000
164	I1PZN2	Profilin	2	2	24.4	24.4	14.133	131	213480000	180790000	236440000	186540000	146690000	266250000	454420000	230150000	495030000	521150000	364850000	318880000	561610000	384200000	612480000	439170000	440570000	505980000
165	A3BVS6	Superoxide dismutase [Cu-Zn] (EC 1.15.1.1)	9	9	53.2	53.2	20.521	203	5335800000	3882900000	7676300000	3757700000	5970700000	7004800000	13888000000	15112000000	10594000000	15126000000	10767000000	18665000000	6929400000	6890000000	8386000000	9185599000	10954000000	8332200000
166	B8BIM0	ATPase_AAA_core domain-containing protein	27	1	33.3	6.7	51.454	466	0	0	0	0	0	0	33980000000	42357000000	36405000000	37806000000	29339000000	45298000000	25687000000	34774000000	30755000000	50067000000	33437000000	40402000000
167	I1PND5	Uncharacterized protein	2	2	8.1	8.1	24.71	222	0	0	0	0	0	0	84369000	0	0	102940000	78757000	45077000	75419000	104590000	27333000	71616000	0	71541000
168	I1PPV8	Uncharacterized protein	6	6	14	14	56.426	516	0	0	0	126390000	0	174290000	0	78715000	66320000	90705000	117870000	70895000	101510000	208460000	93641000	158120000	165610000	178050000
169	I1NJH8	Uncharacterized protein	3	3	35.2	35.2	13.317	128	0	0	0	0	0	0	4086500000	3176400000	4265100000	5056400000	2964900000	5032800000	1213900000	990530000	1098000000	1522400000	2284600000	2778400000
170	A2XL95	14_3_3 domain-containing protein	13	1	50.8	4.6	29.177	260	1627500000	1750100000	582390000	708610000	499320000	580290000	2604200000	2928200000	2082000000	2027800000	2294300000	2292400000	1859100000	1564900000	2019700000	2152800000	2065100000	1916600000
171	I1QZK5	ADK_lid domain-containing protein	7	1	42	5.3	26.675	243	1045700000	916020000	1155900000	970620000	706610000	795840000	1276100000	1031700000	1238100000	1256700000	1139600000	1364700000	1229200000	600890000	1047900000	879850000	737830000	929890000
172	A0A0E0I2Q4	Uncharacterized protein	1	1	3.7	3.7	35.742	326	0	0	0	0	0	0	41346000	97021000	58368000	0	36827000	0	66235000	25939000	73123000	61854000	74034000	45582000
173	A0A0D3FQW2	Uncharacterized protein	16	2	33.3	5	76.588	706	697270000	233800000	654570000	409570000	89931000	272530000	805390000	801360000	1384300000	932980000	994380000	782950000	720250000	896400000	1656200000	459180000	627660000	893410000
174	Q0E0P0	Beta-fructofuranosidase, insoluble isoenzyme 1 (EC 3.2.1.26) (Cell wall beta-fructosidase 1) (Invertase 1) (OsCIN1) (Sucrose hydrolase 1)	5	5	10.6	10.6	63.983	577	0	0	0	0	0	0	97678000	262540000	132080000	185810000	309490000	207550000	339270000	315490000	124150000	310880000	359530000	308750000
175	Q0E3C3	Homeobox protein knotted-1-like 2 (Homeobox protein HOS58)	2	2	6.7	6.7	33.876	313	0	0	0	0	0	0	0	0	58157000	80015000	64653000	55726000	0	0	0	0	0	0
176	Q0INM3	Beta-galactosidase 15 (Lactase 15) (EC 3.2.1.23)	6	6	10	10	101.01	919	0	0	0	0	0	0	33711000	34401000	35521000	40210000	43810000	25927000	18796000	29649000	41491000	0	0	0
177	A2Z916	Uncharacterized protein	2	2	5.9	5.9	53.112	491	0	0	0	0	0	0	0	0	0	0	37909000	0	40237000	33079000	702460000	0	560980000	0
178	B8BGU2	Peptidase_S9 domain-containing protein	6	4	9.5	6.3	84.939	775	199360000	0	0	0	0	0	571960000	691840000	453720000	547450000	941320000	673440000	534680000	455440000	524680000	493310000	662360000	620630000
179	A0A0E0LY29	Glutaredoxin domain-containing protein	3	3	30.2	30.2	17.62	162	229580000	252400000	0	215940000	0	194340000	362570000	383930000	407230000	549270000	443790000	495390000	350920000	215300000	361250000	412950000	407410000	423810000
180	Q0J6P7	Probable adenylate kinase 5, chloroplastic (EC 2.7.4.3) (Adenylate monophosphate kinase 5)	10	0	20.1	0	66.883	608	393330000	266060000	169840000	248900000	144940000	209300000	285730000	267860000	265950000	292830000	369840000	292270000	255710000	141450000	774570000	455740000	320700000	169130000
181	A0A0D3FVR5	Uncharacterized protein	4	2	22.6	10	25.048	230	0	0	0	0	0	0	159730000	0	168170000	208370000	179840000	214710000	0	0	127650000	113530000	164040000	126750000
182	I1NV22	Photosystem II reaction center Psb28 protein	3	3	22.8	22.8	19.736	180	915660000	534470000	323830000	493450000	0	463880000	1127100000	943070000	1454800000	1547400000	1326000000	1205800000	939120000	864040000	1084100000	1353700000	1161200000	1280400000
183	A0A0E0JNC4	Uncharacterized protein	4	4	10.7	10.7	50.2	467	0	86337000	140680000	82692000	0	89645000	0	190270000	105550000	104410000	107570000	137480000	0	0	0	0	128470000	158410000
184	A0A0E0JJZ1	Uncharacterized protein	5	5	12.6	12.6	61.289	548	169630000	0	0	202780000	274490000	308880000	210690000	278560000	198190000	136730000	364430000	210600000	139000000	230830000	314820000	319050000	152530000	117810000
185	A2WNI6	Coatomer subunit beta (Beta-coat protein)	2	1	1.2	1.2	105.18	950	105970000	113600000	156520000	101390000	103820000	0	0	0	0	0	0	0	0	97469000	0	0	0	0
186	A0A0E0INR1	NAD(P)-bd_dom domain-containing protein	11	2	27.9	5.6	48.599	463	608750000	861190000	794080000	1055300000	936580000	774180000	833610000	1046500000	878500000	1096600000	972360000	837530000	1689200000	1018700000	1099900000	1273300000	1029100000	972630000
187	A0A0P0W0N2	Pyruvate dehydrogenase E1 component subunit beta (EC 1.2.4.1) (Fragment)	2	2	8.4	8.4	35.374	321	0	0	0	0	0	0	49269000	0	0	45370000	36444000	0	36508000	59666000	115970000	29758000	0	33460000
188	B8APW2	Peptide-methionine (R)-S-oxide reductase (EC 1.8.4.12)	2	2	15.4	15.4	14.672	136	0	0	0	0	81295000	0	226960000	0	109540000	99771000	264060000	119380000	0	0	131620000	0	76206000	144860000
189	A0A0D3FI84	Uroporphyrinogen_deCOase domain-containing protein	8	8	32.2	32.2	39.638	363	632460000	489230000	658360000	150560000	589210000	421570000	1170100000	1192400000	2109800000	1057600000	746190000	1035400000	1369800000	1198300000	1608800000	880390000	768850000	1132400000
190	Q10M12	Ricin B-like lectin R40C1 (Osr40c1)	13	2	53.4	8.9	38.822	348	490440000	516030000	774420000	713550000	1835900000	1113000000	2690600000	2128900000	3513700000	2720700000	920830000	2093800000	2893700000	2642500000	3425500000	2794000000	2092500000	2588000000
191	A0A0E0GKX8	PEROXIDASE_4 domain-containing protein	11	1	17.2	10	27.167	250	0	0	0	226120000	0	0	1130400000	977020000	1179900000	1978200000	1368300000	1439400000	585470000	289960000	463310000	748430000	1095300000	1103700000
192	A0A0E0KBF6	Beta-galactosidase (EC 3.2.1.23)	7	7	9.6	9.6	108.62	1005	0	0	0	0	385070000	389390000	0	0	126960000	128910000	135920000	199860000	206700000	161810000	134670000	159990000	186720000	301010000
193	I1P7A5	Uncharacterized protein	4	4	13.9	13.9	43.935	404	204340000	157910000	194400000	90943000	251880000	0	133340000	147700000	128070000	0	131410000	0	0	175460000	123640000	148970000	0	0
194	I1P6W7	Uncharacterized protein	6	6	29.5	29.5	26.438	237	805880000	757410000	371340000	823370000	990270000	639790000	840980000	950980000	655170000	775180000	1009700000	635480000	762250000	909780000	408630000	820850000	942600000	546310000
195	I1PR14	Phosphomannomutase (EC 5.4.2.8)	4	4	20.6	20.6	28.193	248	0	0	0	0	0	0	145770000	247370000	108160000	45438000	77609000	95064000	119670000	193510000	162280000	72480000	124990000	88109000
196	A0A0N7KJT1	Glutamyl-tRNA(Gln) amidotransferase subunit A, chloroplastic/mitochondrial (Glu-AdT subunit A) (EC 6.3.5.7)	9	1	26.2	3.7	56.374	534	0	0	0	0	0	0	326020000	268660000	105680000	153950000	283380000	171190000	202420000	185730000	167160000	189760000	119020000	150260000
197	A0A0D3HWR5	SAM_MPBQ_MSBQ_MT domain-containing protein	11	7	47.2	29.8	36.192	322	1905000000	2203800000	2474900000	1484000000	1971900000	2088500000	1067000000	1798200000	1256500000	1525400000	2299000000	1590300000	1598200000	1406800000	1344900000	1318000000	1330500000	1041100000
198	A0A0P0YBZ2	Os12g0605800 protein (Fragment)	5	5	12.5	12.5	59.579	537	0	0	0	0	0	0	73766000	98638000	40161000	31427000	93907000	37435000	102680000	109950000	94539000	109970000	101880000	72966000
199	I1R7A9	Uncharacterized protein	5	5	17.6	17.6	35.896	353	166480000	168100000	140190000	125380000	0	134080000	198130000	186850000	301570000	0	0	0	0	0	191820000	0	0	157690000
200	A0A0E0J9C8	CBM20 domain-containing protein	6	6	7.9	7.9	129.24	1174	131470000	119970000	116410000	142710000	123160000	111150000	35205000	0	0	88880000	217550000	175930000	89546000	108680000	48639000	25311000	0	0
201	B8BNQ4	UVR domain-containing protein	40	1	0.9	0.9	156.88	1412	0	0	0	0	0	0	480730000	460950000	444120000	0	714260000	537890000	644220000	530860000	576690000	690770000	418060000	637110000
202	I1R4H0	Glutaredoxin domain-containing protein	7	1	3.9	3.9	30.662	285	0	0	0	0	0	0	354530000	657330000	521620000	1078000000	487560000	741790000	473870000	0	447750000	407130000	439610000	735900000
203	Q2QYW2	Clathrin heavy chain 2	30	30	25.9	25.9	193.35	1708	808620000	814920000	1028500000	927630000	892870000	943860000	749520000	865030000	513540000	707690000	933890000	275650000	820840000	834560000	1936300000	654420000	685550000	668070000
204	A0A0E0MG68	14_3_3 domain-containing protein	11	7	38.5	38.5	29.251	265	586830000	536410000	182340000	721480000	303950000	819020000	844640000	770410000	517530000	790160000	966750000	991750000	1162700000	795880000	1051600000	1332800000	1366000000	1457500000
205	Q2R2Z0	Glutamyl-tRNA(Gln) amidotransferase subunit B, chloroplastic/mitochondrial (Glu-AdT subunit B) (EC 6.3.5.-)	10	1	2.6	2.6	60.096	544	0	0	0	0	0	0	197670000	220470000	286210000	62191000	201880000	189320000	0	0	0	0	0	0
206	B9GAQ3	6-phosphogluconate dehydrogenase, decarboxylating (EC 1.1.1.44)	10	9	27.3	27.3	51.574	477	269740000	252010000	0	278900000	0	0	358110000	396780000	365440000	339210000	690440000	332110000	149610000	186160000	293170000	151020000	256480000	156140000
207	Q9AY51	Putative peptide methionine sulfoxide reductase	9	8	51.2	46.3	22.797	205	1251800000	1532400000	1353500000	1615800000	1568300000	1288400000	5073000000	2582200000	3228900000	3518300000	4382000000	4513800000	1812300000	1587700000	478420000	1571200000	2379000000	2493500000
208	A2Z7M1	PKS_ER domain-containing protein	3	1	17.6	6.4	34.736	330	0	0	0	0	0	0	202730000	273930000	205370000	308510000	323940000	336780000	375900000	274120000	320820000	276710000	225330000	249450000
209	Q7JAI4	NADH dehydrogenase subunit 9	6	6	36.3	36.3	22.93	190	146150000	204800000	148490000	197970000	181100000	216810000	211200000	195750000	123170000	251020000	227940000	126570000	393410000	296460000	214520000	194140000	146750000	134330000
210	A0A0E0C9W6	Aldo_ket_red domain-containing protein	1	1	14.4	14.4	17.389	160	0	0	0	0	0	0	0	43771000	0	55191000	51057000	49523000	199810000	88107000	349270000	31250000	0	62717000
211	I1QY31	Fructose-bisphosphate aldolase (EC 4.1.2.13)	22	7	70.9	27.6	42.005	388	93516000000	90672000000	84970000000	97735000000	107470000000	102140000000	73169000000	70847000000	63420000000	67425000000	68034000000	81814000000	102270000000	87970000000	111240000000	96794000000	87730000000	87580000000
212	Q40680	Elongation factor 1-delta 1 (EF-1-delta 1) (Elongation factor 1B-beta 1) (eEF-1B beta 1)	8	3	39.7	14.4	24.862	229	2306500000	2438900000	1923500000	2234000000	1794200000	2358300000	1558700000	1627500000	2353500000	2405100000	1774800000	2034100000	1469200000	1551100000	2396300000	1406700000	1266600000	1462600000
213	A0A0E0L5U6	Uncharacterized protein	4	4	13	13	57.188	538	234480000	287130000	313630000	251190000	150050000	220400000	597070000	361330000	483570000	430560000	341260000	365760000	381760000	183910000	601360000	183230000	227390000	249090000
214	A1YQJ3	Enolase	19	9	66.1	35.9	47.972	446	4966300000	4260200000	3941900000	4442200000	3312800000	3333300000	4774500000	5979300000	5295600000	6759800000	7170000000	6572800000	6044900000	4809500000	7644000000	5083100000	5288100000	5189900000
215	I1R850	Malate dehydrogenase (EC 1.1.1.37)	3	2	8.5	8.5	37.306	354	0	0	0	0	0	0	123920000	0	0	3848700000	58734000	112260000	4267400000	66422000	5306100000	4006300000	0	0
216	Q0JMV6	Os01g0357100 protein	24	1	4	2	65.87	594	0	0	0	0	0	0	226170000	712830000	407030000	116870000	296530000	118250000	2165800000	2130300000	364720000	1953000000	0	53281000
217	B8ADH7	Phospholipase D (EC 3.1.4.4)	12	1	2	2	92.217	812	0	0	0	0	0	0	0	0	55219000	61887000	55477000	54895000	0	0	61023000	48052000	0	72809000
218	Q43803	Superoxide dismutase (EC 1.15.1.1)	8	1	44.6	6.1	24.999	231	1128400000	1283300000	982420000	1412200000	1287800000	1230400000	2187200000	2463100000	2130500000	3092600000	3090500000	3571100000	1714500000	1555600000	1883100000	2628100000	1885200000	2776700000
219	A0A0P0XZP3	Protein disulfide-isomerase (EC 5.3.4.1) (Fragment)	15	2	3.9	3.9	46.654	415	0	0	0	0	0	0	294860000	0	645550000	440700000	270890000	526210000	0	0	0	0	0	0
220	Q53M52	Tubulin alpha-2 chain	10	4	31.7	15.3	49.736	451	326730000	212400000	1216900000	488220000	234580000	297890000	114360000	47673000	189100000	184760000	116750000	81955000	659280000	750200000	2936300000	225300000	0	164820000
221	I1PCS7	Mg-protoporphyrin IX chelatase (EC 6.6.1.1)	17	2	51.6	7.5	44.865	415	3824100000	3315600000	4287600000	1488800000	2185100000	2182200000	4948000000	4202200000	6590800000	3663200000	2348100000	3479600000	4010600000	4246000000	6006700000	3061500000	3098500000	3626200000
222	B9EXH9	PPM-type phosphatase domain-containing protein	2	2	7.9	7.9	34.401	316	0	0	0	0	0	0	97800000	139720000	0	133890000	175650000	142670000	170050000	151020000	104470000	165270000	144800000	180470000
223	A0A0P0VD48	Os01g0963400 protein (Fragment)	3	3	38.5	38.5	13.733	122	707970000	595580000	910480000	809560000	822340000	512290000	2209200000	1649900000	2062700000	1651800000	1898700000	2426900000	1451200000	1002800000	1796700000	1240900000	1224300000	1211000000
224	I1NUF4	Fructose-bisphosphate aldolase (EC 4.1.2.13)	14	4	40.2	18.7	38.823	358	3819300000	2592000000	2604900000	2004100000	2971000000	2496500000	568840000	348880000	680850000	549120000	433920000	517980000	1842300000	1436500000	1551900000	1786700000	523520000	1352900000
225	A2WMG4	Histidinol dehydrogenase, chloroplastic (HDH)	4	1	11.6	3	50.566	473	0	0	0	0	0	0	102880000	137320000	143680000	72037000	122790000	96915000	0	203240000	0	92675000	175660000	0
226	A6N003	Thioredoxin like 6 (Fragment)	5	5	56.9	56.9	14.567	130	68586000	0	0	108160000	166230000	183050000	88875000	153830000	241650000	0	132280000	213850000	0	91047000	0	0	122290000	0
227	A0A0D3F2A3	Uncharacterized protein	2	2	2.5	2.5	193.73	1713	0	0	0	0	0	0	0	0	0	165560000	0	0	66432000	44337000	72304000	0	0	0
228	I1Q247	Uncharacterized protein	3	3	14.1	14.1	25	248	1282500000	1169500000	942780000	479460000	447170000	653760000	865010000	921310000	1231700000	739160000	890770000	606800000	1821600000	2491800000	1503600000	1379400000	1267900000	1273900000
229	I1Q5F3	AAA domain-containing protein	20	2	44.4	5.7	72.49	684	8774200000	8106000000	7929400000	6082200000	6587800000	7110600000	6111000000	7237400000	6577500000	5450400000	6171000000	5377500000	6008100000	7227000000	6952400000	6419300000	6806200000	6058400000
230	A2Z3L2	Uncharacterized protein	5	2	25.2	6.6	30.316	290	1353700000	2045100000	1360500000	1594000000	1103400000	2307400000	2422300000	3477600000	1926500000	2718800000	4161400000	2847100000	3024100000	2131400000	1508200000	2266400000	3396300000	2383500000
231	A0A0E0LA18	SHSP domain-containing protein	1	1	6.9	6.9	15.849	144	0	0	0	0	0	0	64796000	56678000	120250000	74678000	59051000	73549000	0	0	5620400	0	0	0
232	A0A0E0HVM5	AAA domain-containing protein	27	1	31.6	1.3	116.62	1075	9346800000	10370000000	9437500000	7111300000	6853700000	7144200000	8293400000	9713900000	10358000000	7606900000	7691700000	6775400000	10073000000	8705000000	9805700000	9067700000	8260400000	7977300000
233	Q65XA0	Probable glutathione S-transferase DHAR1, cytosolic (EC 2.5.1.18) (GSH-dependent dehydroascorbate reductase 1) (OsDHAR1) (EC 1.8.5.1) (Glutathione-dependent dehydroascorbate reductase 1)	11	1	4.7	4.7	23.57	213	0	0	0	0	0	0	376840000	298390000	560960000	736950000	604180000	662430000	0	0	0	0	0	0
234	I1Q0Z0	Uncharacterized protein	13	4	57.7	19.5	29.71	272	2654600000	2863000000	2380200000	2798400000	2837000000	2915000000	6491600000	5684200000	4864000000	6438800000	6186100000	7737900000	3441400000	2891800000	2492100000	4567800000	5479000000	4774200000
235	A0A0D3F0Q5	PPM-type phosphatase domain-containing protein	1	1	4.5	4.5	30.853	288	0	0	0	0	0	0	0	0	0	0	0	0	0	0	0	43394000	64475000	59464000
236	I1NZZ3	Uncharacterized protein	4	4	14.6	14.6	37.381	343	100660000	0	0	0	0	0	118450000	0	132770000	116580000	96266000	112310000	91639000	67063000	106890000	135090000	96576000	96558000
237	A0A0E0DLH6	Glutamate--cysteine ligase (EC 6.3.2.2)	15	1	50	4.4	49.835	432	763750000	451530000	934520000	993390000	719840000	695570000	510160000	603640000	683250000	715260000	854370000	552520000	810010000	519820000	785950000	626100000	640180000	701890000
238	A0A0E0G8Q9	Uncharacterized protein	2	2	16.7	16.7	28.602	252	0	0	0	0	0	0	0	163680000	93558000	158640000	168400000	114710000	0	0	107670000	0	0	0
239	A2YIJ3	S1 motif domain-containing protein	8	3	12.5	4.9	93.324	865	0	0	0	0	0	164200000	365570000	212090000	295940000	83304000	509610000	178970000	145850000	173070000	214700000	156030000	222400000	232750000
240	B8B5K7	Uncharacterized protein	25	0	36.3	0	108.26	946	1159300000	1100800000	1029100000	749870000	996970000	654510000	355150000	552760000	0	224490000	718190000	494770000	688790000	629230000	736000000	556730000	808430000	402850000
241	A2Z2G1	HATPase_c domain-containing protein	21	2	6.2	2.3	80.213	699	216570000	167990000	0	172470000	102850000	109150000	0	0	0	0	0	0	0	0	0	0	0	0
242	Q69RJ0	Ferredoxin-dependent glutamate synthase, chloroplastic (EC 1.4.7.1) (Fd-GOGAT)	63	0	53.7	0	175.04	1615	26554000000	29592000000	27903000000	35009000000	30876000000	32914000000	23589000000	32057000000	18536000000	21682000000	28664000000	17702000000	26480000000	25454000000	20575000000	26287000000	27200000000	23993000000
243	I1QBI4	Cytochrome b6-f complex iron-sulfur subunit	8	2	6.2	6.2	23.884	225	0	0	0	0	0	0	2251400000	1832300000	2850200000	3631400000	2132000000	2591600000	1918500000	1713300000	694230000	2448900000	2569800000	2550700000
244	I1Q3R7	Peroxiredoxin (EC 1.11.1.15)	5	4	28.4	28.4	23.688	232	200410000	296360000	0	224840000	0	273480000	430430000	287470000	421030000	451580000	445650000	518880000	244000000	227220000	333150000	320350000	302500000	318330000
245	A0A0E0LZG7	TPT domain-containing protein	3	1	6.6	3.4	43.676	409	0	254560000	182670000	224810000	0	0	107400000	0	120040000	138010000	0	68390000	239750000	203340000	238570000	77647000	121250000	109040000
246	A0A0D3GIF8	Uncharacterized protein	6	1	5.8	5.8	25.865	226	0	0	0	0	0	0	260100000	15789000	414490000	228140000	0	224630000	0	0	33822000	0	348150000	116520000
247	I1PBV4	AAI domain-containing protein	2	2	16.3	16.3	16.929	178	0	0	0	0	0	0	509530000	449780000	215630000	531290000	594500000	601240000	294080000	267610000	47873000	271640000	206140000	232550000
248	A2Y0P2	Uncharacterized protein	14	3	39.4	10.2	60.245	559	772260000	394630000	600860000	366620000	283490000	435940000	720410000	789190000	1434300000	466160000	455510000	415590000	247240000	264840000	458740000	191610000	0	370900000
249	B8AWR4	Uncharacterized protein	2	2	8.8	8.8	34.437	308	87585000	0	0	0	0	0	123770000	135120000	178040000	125710000	172270000	160120000	135580000	20396000	109680000	119190000	97186000	142750000
250	A0A0E0KY63	Uncharacterized protein	3	3	17.6	17.6	21.949	205	0	0	0	0	0	0	122170000	59748000	162390000	179570000	127950000	96073000	81088000	92196000	98984000	85164000	154110000	76739000
251	A0A0D3FLB4	Semialdhyde_dh domain-containing protein	5	5	23.8	23.8	43.616	403	220240000	151100000	203800000	121720000	157450000	137040000	185990000	209060000	202320000	220930000	206810000	247850000	158560000	238360000	134810000	189560000	198770000	173460000
252	A0A0E0L2E3	Uncharacterized protein	21	21	28.2	28.2	113.64	1047	988820000	1211700000	854820000	2618100000	2313200000	1573100000	999840000	2015300000	869090000	1378200000	1965900000	1789100000	1145000000	1013500000	1265500000	1686500000	2008200000	1583300000
253	A0A0E0KIM3	Uncharacterized protein	10	10	30.6	30.6	50.892	458	527700000	521750000	258750000	815570000	476050000	772890000	584760000	457330000	503930000	736290000	917950000	714820000	734450000	501310000	402680000	760670000	592620000	766820000
254	B8AR31	Glucose-1-phosphate adenylyltransferase (EC 2.7.7.27) (ADP-glucose pyrophosphorylase)	18	2	6.1	6.1	55.153	508	0	0	0	0	0	0	287330000	362990000	225220000	301730000	331080000	325270000	357010000	555380000	231740000	449510000	549600000	428570000
255	Q6ER94	2-Cys peroxiredoxin BAS1, chloroplastic (EC 1.11.1.24) (Thiol-specific antioxidant protein) (Thioredoxin-dependent peroxiredoxin BAS1)	10	5	51.7	31	28.097	261	14425000000	19664000000	14847000000	11268000000	14094000000	13115000000	22164000000	20506000000	21372000000	26812000000	22737000000	26443000000	21784000000	18790000000	15664000000	26783000000	21213000000	19764000000
256	Q6ERW7	Probable cinnamyl alcohol dehydrogenase 8C (OsCAD8C) (EC 1.1.1.195)	7	4	23.9	15	45.852	439	0	0	0	0	0	0	542660000	575260000	609420000	868560000	769490000	949300000	408070000	383180000	377650000	344950000	219600000	435830000
257	B9F1I6	Uncharacterized protein	6	6	8.3	8.3	142.32	1295	0	0	0	0	0	0	115010000	0	123630000	75661000	125180000	55869000	0	109710000	71104000	90800000	34227000	70348000
258	A0A0E0G4J6	Rhodanese domain-containing protein	11	1	7.4	7.4	48.289	476	0	0	0	0	0	0	494180000	455860000	318060000	344990000	503040000	424110000	0	0	0	0	0	0
259	I6QM82	Aquaporin	5	3	17.3	17.3	30.786	289	170230000	78728000	0	93314000	147520000	0	205110000	303440000	146400000	136160000	219410000	140100000	264590000	214030000	249330000	258610000	256870000	191650000
260	I1P1L7	14_3_3 domain-containing protein	12	3	37.8	14.9	29.692	262	0	0	343250000	207360000	262740000	290170000	298450000	124140000	291470000	228620000	183280000	160090000	146750000	150780000	735510000	0	146040000	337380000
261	I1QMK3	Uncharacterized protein	9	4	37.5	16.2	39.043	371	316440000	463880000	583650000	504340000	368630000	310050000	354420000	299190000	476180000	391960000	373770000	445040000	608280000	526790000	635030000	521140000	493060000	657130000
262	B8AG42	Thioredoxin domain-containing protein	3	2	19.7	19.7	18.589	173	0	0	0	0	0	0	259030000	245070000	372700000	446590000	277860000	341430000	93059000	85647000	115060000	142870000	119030000	140070000
263	B9G280	PAP_fibrillin domain-containing protein	12	12	60.2	60.2	34.492	319	1332100000	1636400000	962420000	2367100000	1830500000	1321200000	1170000000	983550000	904750000	2366100000	2743900000	2239500000	923980000	747190000	922450000	1548100000	1781000000	1227200000
264	B8BD98	Ferredoxin-thioredoxin reductase, catalytic chain (FTR-C) (EC 1.8.7.2) (Ferredoxin-thioredoxin reductase subunit B)	3	3	25.3	25.3	16.127	146	423730000	467990000	218940000	586470000	322800000	460940000	458830000	418660000	479140000	164340000	202860000	280970000	329170000	0	212920000	211710000	0	340650000
265	A0A0D3FBJ5	CYTOSOL_AP domain-containing protein	21	3	60.9	10.7	55.165	532	4922200000	4824600000	5048700000	4698300000	4528700000	4985200000	6192500000	7064700000	5847800000	6418300000	9717700000	7112700000	5970000000	5122000000	5496700000	6773400000	6020600000	6043600000
266	I1NZD9	Uncharacterized protein	5	5	17.2	17.2	52.194	470	0	0	0	0	0	67971000	255690000	237130000	121490000	314050000	311210000	369370000	121720000	210690000	124850000	275600000	354260000	168580000
267	I1P1Z7	Uncharacterized protein	24	24	41.7	41.7	82.16	744	1417000000	2616500000	2019600000	3816500000	2051200000	2001300000	1349000000	1506400000	1383000000	1345300000	1906500000	1626000000	1507200000	1688400000	1052800000	1471200000	1916200000	1891900000
268	S4TZU3	Succinate--CoA ligase [ADP-forming] subunit beta, mitochondrial (EC 6.2.1.5) (Succinyl-CoA synthetase beta chain) (SCS-beta)	11	11	35.8	35.8	45.091	422	786430000	757240000	717210000	910170000	876590000	701300000	484300000	518160000	703590000	707570000	746170000	653940000	618820000	670150000	519750000	576120000	728280000	668340000
269	I1PWC4	GTP_cyclohydro2 domain-containing protein	3	3	8.4	8.4	57.327	536	0	0	0	0	0	0	188900000	645130000	367180000	134630000	156550000	200620000	0	0	221610000	104900000	0	353870000
270	B8B098	Uncharacterized protein	13	4	58.6	16.1	29.602	280	551060000	434350000	356470000	502330000	432000000	507830000	4868200000	4093500000	4094000000	5415300000	5111000000	5352000000	2448400000	2123400000	1938100000	2996600000	2636100000	2655400000
271	A2X8S4	Glutamine amidotransferase type-1 domain-containing protein	6	6	18.8	18.8	48.505	446	378100000	156930000	239280000	249430000	477860000	471600000	193500000	153230000	89705000	0	207000000	249010000	0	203790000	217490000	142090000	174150000	104720000
272	A3AAI1	Uncharacterized protein	12	1	3.2	3.2	66.853	622	0	0	0	0	0	0	113140000	90375000	84857000	69651000	87318000	104980000	0	0	0	0	0	0
273	I1NX68	Uncharacterized protein	7	1	16.1	3.3	47.251	423	350630000	612550000	482210000	474080000	490680000	478160000	215100000	108950000	237140000	267140000	153840000	220180000	125350000	62763000	167130000	68462000	265030000	181200000
274	I1QGA1	Aconitate hydratase (Aconitase) (EC 4.2.1.3)	25	23	38.6	35.8	107.61	991	916230000	1142900000	947290000	1617100000	1757500000	2106500000	653770000	707880000	757150000	993850000	969810000	664610000	984930000	575100000	961210000	1166900000	1042600000	1097700000
275	B7EWY7	Pyruvate dehydrogenase E1 component subunit beta (EC 1.2.4.1)	5	3	19.1	11.5	38.09	356	375770000	357810000	376710000	274470000	195010000	225420000	168000000	581880000	657590000	574360000	420560000	535960000	938580000	440360000	498930000	477900000	370070000	412630000
276	A0A0E0K567	FAD_binding_3 domain-containing protein	12	12	34.9	34.9	50.301	461	1474700000	965940000	1414500000	1138200000	1285800000	1214700000	830620000	1385100000	1857100000	882780000	949960000	803410000	2010400000	1538700000	1991100000	1226000000	878190000	1166200000
277	I1P478	Starch synthase, chloroplastic/amyloplastic (EC 2.4.1.-)	4	4	7.1	7.1	75.432	694	0	0	0	0	0	0	65222000	0	0	162190000	119440000	98228000	78127000	71359000	83914000	73139000	0	0
278	A0A0E0HLG0	Pyruvate dehydrogenase E1 component subunit alpha (EC 1.2.4.1)	11	1	3.6	3.6	42.701	390	158880000	0	97358000	0	0	0	229690000	201570000	97925000	143280000	193200000	124150000	0	0	0	0	0	0
279	A2X2G9	Aminopeptidase (EC 3.4.11.-)	12	12	19.2	19.2	98.399	878	238460000	206130000	298550000	0	0	0	328180000	384280000	324390000	195470000	759520000	361200000	313180000	304010000	369220000	167490000	157680000	206200000
280	A0A0E0CDW0	Uncharacterized protein	17	15	31.6	29.8	73.389	665	1081500000	961330000	1031300000	715140000	339770000	570360000	972390000	995530000	1611700000	741540000	856420000	825680000	1403600000	1268700000	1605600000	1549500000	525680000	847880000
281	A0A0E0ENP0	Kinesin motor domain-containing protein	1	1	1.2	1.2	95.489	846	149860000	0	0	0	0	0	916430000	780170000	1244100000	870140000	933000000	820720000	3324500000	1323600000	1170500000	1196900000	726800000	1093300000
282	A0A0E0LVM0	Germin-like protein	4	4	36.3	36.3	21.73	212	5759600000	6315800000	7958600000	5674000000	5947500000	8363000000	3195900000	2939600000	4214700000	2670800000	3236800000	3270500000	6882000000	5120700000	6408700000	5271500000	3963300000	5321800000
283	A0A0E0EGZ3	Uncharacterized protein	6	5	25.8	25.8	26.466	240	450620000	365560000	542160000	346530000	442300000	538110000	559400000	559840000	481890000	690860000	550850000	874800000	399500000	446630000	404260000	476670000	536230000	402800000
284	A0A0E0E783	Succinate dehydrogenase [ubiquinone] flavoprotein subunit, mitochondrial (EC 1.3.5.1)	5	5	14.2	14.2	67.753	620	0	137230000	166120000	164810000	0	264700000	0	184740000	0	0	154640000	109610000	172090000	122890000	172560000	189720000	121360000	138220000
285	A0A0D3EZI6	Ferredoxin--NADP reductase, chloroplastic (FNR) (EC 1.18.1.2)	21	16	53.6	42.1	40.664	366	18464000000	16267000000	14807000000	14906000000	14098000000	16512000000	11037000000	14167000000	9480100000	12379000000	12424000000	12298000000	10552000000	11247000000	8757600000	15350000000	13245000000	11883000000
286	A0A0E0CS39	PALP domain-containing protein	4	4	13.7	13.7	40.351	371	0	0	0	0	0	0	235720000	234580000	161830000	235590000	388850000	274950000	203720000	159090000	180360000	219950000	386780000	278310000
287	A0A0E0JWJ3	Uncharacterized protein	2	2	7	7	29.183	271	0	0	0	0	0	0	38901000	0	0	9325300	135220000	39880000	0	0	11331000	0	0	17476000
288	A0A0D3F9C8	Uncharacterized protein	4	4	24.2	24.2	25.583	231	60395000	0	0	0	0	0	97443000	0	152380000	105750000	182100000	113950000	101380000	0	179130000	0	0	84847000
289	Q94JS7	Hypersensitive-induced response protein	6	2	24.6	8.5	31.349	284	325490000	292700000	181320000	368340000	223110000	0	0	0	0	0	49829000	0	262690000	177760000	270100000	286400000	0	97543000
290	I1QL67	PEROXIDASE_4 domain-containing protein	12	3	45.4	11.7	31.738	291	3373900000	2922000000	2444200000	3189600000	2510500000	2962400000	5444800000	5269300000	3998000000	4275300000	6350700000	5655200000	5085800000	4736100000	4377200000	4050100000	5122300000	4283600000
291	Q0J5J5	G-box binding factor (cDNA clone:J013002K15, full insert sequence) (cDNA clone:J033138L07, full insert sequence) (cDNA, clone: J100009B14, full insert sequence)	15	9	60.5	36.3	28.826	256	3184000000	3756400000	4305800000	3322700000	3109900000	3489000000	3819600000	3793300000	3769200000	3969300000	4509600000	3946100000	5310800000	3943900000	5478600000	4097200000	4055100000	4258500000
292	A0A0D3FK21	Uncharacterized protein	18	16	22.8	21.3	99.813	887	0	399150000	1213900000	410950000	424900000	456730000	1389800000	1922700000	1613200000	1760700000	2081400000	1553500000	1117800000	589280000	1923300000	1294700000	1042700000	1017600000
293	Q10BJ6	Methylenetetrahydrofolate reductase (EC 1.5.1.20)	9	9	20.2	20.2	64.069	573	589450000	243400000	302060000	346870000	317420000	359070000	153690000	125930000	213430000	221420000	166200000	158850000	239700000	264750000	219650000	174130000	0	155680000
294	A2WRY9	Uncharacterized protein	3	3	15.3	15.3	29.891	275	0	0	0	0	0	0	0	76696000	102380000	164810000	105930000	125500000	0	0	133070000	0	120410000	218050000
295	I1NY50	Peroxiredoxin (EC 1.11.1.15)	11	2	63.6	13.3	23.208	225	7528000000	8834400000	12889000000	10737000000	8618700000	10638000000	11948000000	8226500000	9886800000	11558000000	9272100000	11014000000	10766000000	10797000000	9985000000	13078000000	13822000000	11299000000
296	A0A0E0H027	UVR domain-containing protein	36	10	16.9	16.9	101.8	918	1246300000	1056700000	1775200000	214130000	883250000	690330000	1494000000	1832500000	2219500000	1071900000	1469700000	936410000	2078400000	2310300000	3072600000	1157200000	1308800000	1813000000
297	I1PMF5	Glyceraldehyde-3-phosphate dehydrogenase (EC 1.2.1.-)	16	5	62	27.6	36.773	337	15069000000	14007000000	10164000000	9914100000	10060000000	8839000000	10713000000	9752200000	12878000000	9953900000	10111000000	10464000000	12179000000	11128000000	13664000000	10283000000	9586200000	9716400000
298	A0A0E0DDQ1	Thioredoxin domain-containing protein	3	2	24.2	19.1	19.047	178	120060000	0	212070000	271900000	179580000	201940000	0	0	0	139680000	171740000	184940000	0	0	168100000	0	214220000	0
299	I1QW82	PAP_fibrillin domain-containing protein	7	2	12.8	12.8	40.07	374	0	0	0	0	0	0	158110000	0	73377000	118740000	154640000	255620000	48732000	136520000	43238000	103980000	76785000	275070000
300	A0A0E0MB30	Uncharacterized protein	1	1	7.7	7.7	22.781	209	0	0	110780000	0	0	0	55513000	69684000	95917000	107620000	100510000	88679000	0	0	120020000	0	0	42185000
301	I1QVK5	Uncharacterized protein	2	2	11.5	11.5	27.52	261	407870000	221880000	137930000	83295000	0	0	0	0	0	0	0	0	0	0	0	0	0	0
302	A1YQK1	Malate dehydrogenase (EC 1.1.1.37)	14	14	62.3	62.3	35.568	332	5554100000	4887000000	4508100000	7088700000	3517100000	4430200000	6201000000	7649300000	6020900000	6849700000	6141600000	6470600000	6708300000	6487400000	7972900000	5864800000	8058900000	6697400000
303	A0A0D3G1N7	Thioredoxin domain-containing protein	4	4	37	37	16.029	146	722570000	846870000	502030000	704920000	545240000	814760000	2182000000	1996500000	1353300000	2260200000	2027100000	2011300000	888580000	1085400000	584450000	1379900000	1697300000	803320000
304	A0A0E0KWV4	Clathrin light chain	1	1	4.7	4.7	32.358	299	0	0	0	0	0	0	68575000	49044000	69157000	73109000	72907000	117140000	34400000	0	59787000	22724000	0	0
305	A0A0E0H5U0	Uncharacterized protein	9	9	33.5	33.5	42.97	391	461400000	413180000	590560000	238420000	398710000	447090000	611440000	505700000	896570000	597930000	571670000	505850000	688740000	627830000	1305400000	602670000	453950000	519500000
306	I1PQF5	Plasma membrane ATPase (EC 7.1.2.1)	30	16	39.5	24	104.82	951	4752100000	4552800000	4194600000	3686300000	4023700000	3634900000	3755800000	4286900000	2759000000	3456600000	4016800000	2385900000	5382800000	4832000000	4266500000	3546800000	3544200000	3645300000
307	A0A0P0WCF8	Ammonium transporter (Fragment)	2	2	7.8	7.8	45.997	434	76915000	0	0	72315000	87541000	0	72017000	0	50622000	179250000	162640000	141570000	133680000	96244000	57581000	90451000	101890000	67184000
308	A0A0P0WG91	Os04g0669900 protein (Fragment)	4	4	12.1	12.1	47.74	421	0	0	0	0	0	0	67482000	64512000	40007000	79031000	129300000	87919000	63654000	66260000	64904000	42918000	45642000	0
309	Q01H94	B0103C08-B0602B01.9 protein	6	4	23.6	15.6	30.747	288	2304300000	1910600000	2420400000	2049600000	1700100000	1940100000	74660000	565700000	295150000	289370000	344810000	189740000	740290000	912010000	443450000	493910000	374570000	265580000
310	B9FD44	Amidase domain-containing protein	5	2	8.4	8.4	44.294	416	0	0	0	0	0	0	121340000	193500000	0	94314000	189090000	114040000	0	0	0	0	0	0
311	A0A0E0LW12	14_3_3 domain-containing protein	12	6	27.8	27.8	28.973	263	205710000	255750000	223900000	146590000	0	195030000	108980000	118770000	0	133980000	103650000	227820000	113230000	287580000	0	164890000	264610000	230160000
312	A0A0E0GTI4	Uncharacterized protein	3	2	7.1	7.1	37.057	340	0	0	0	0	0	0	0	0	85640000	123570000	192400000	115120000	183240000	0	181750000	180590000	181990000	258070000
313	I1QAQ8	Thioredoxin domain-containing protein	13	5	53.2	19.1	32.071	299	1249900000	1775100000	828860000	1216600000	365560000	1117800000	2712400000	2760800000	2871700000	3274500000	3333600000	3838600000	3428500000	3487400000	4361900000	3251800000	2566500000	3422100000
314	I1P8M3	Uncharacterized protein	9	9	39.7	39.7	29.446	277	1100000000	1000300000	879560000	894950000	859760000	774060000	1264700000	1216600000	1231000000	1427700000	1349600000	1420500000	949480000	845520000	989340000	969920000	1351800000	1162600000
315	B9FFX9	MI domain-containing protein	5	5	7	7	99.862	903	0	0	0	0	0	0	138110000	158610000	118400000	130530000	134880000	124850000	96743000	115370000	127050000	142000000	0	0
316	I1QBK0	Uncharacterized protein	6	2	24	9.8	32.083	287	141870000	0	197420000	735340000	664070000	632150000	1281800000	1666100000	1437500000	1632900000	989020000	1029900000	1917500000	1705800000	1626200000	1140500000	1324900000	1158800000
317	Q84PW3	Monodehydroascorbate reductase 5, chlorplastic (OsMADR5) (OsMDHAR5) (EC 1.6.5.4)	10	10	26.7	26.7	52.758	491	313470000	241230000	241890000	122890000	232730000	225400000	206650000	127010000	264960000	416650000	230070000	234160000	215150000	0	365910000	0	121690000	332270000
318	A0A0E0KBV6	Bac_surface_Ag domain-containing protein	10	10	18.4	18.4	87.417	815	459700000	269400000	373200000	307270000	214170000	225980000	275020000	381050000	446020000	399480000	460140000	350040000	756970000	766480000	603140000	426230000	422330000	329390000
319	I1PGT8	ADF-H domain-containing protein	6	1	55.4	10.1	15.946	139	0	0	0	0	0	0	476430000	488650000	770580000	544440000	413350000	540690000	301100000	391230000	713080000	368100000	583330000	485530000
320	I1PGT7	ADF-H domain-containing protein	2	1	18	18	16.176	150	0	0	0	0	0	0	0	0	0	108610000	104170000	112110000	0	0	0	0	0	0
321	I1QF59	Uncharacterized protein	5	5	36.5	36.5	16.683	148	94954000	0	0	0	0	0	144950000	0	111760000	162350000	113810000	198690000	0	96848000	115490000	91592000	114210000	102060000
322	B7EDV8	V-type proton ATPase subunit H	7	7	17.3	17.3	51.389	452	171390000	0	215850000	0	227300000	0	97688000	121270000	121860000	0	154700000	125040000	201830000	270020000	129570000	145160000	169890000	222580000
323	Q851K1	Germin-like protein 3-6	4	4	25.3	25.3	24.178	229	0	0	0	52062000	0	0	434880000	380970000	375280000	595940000	1063500000	678250000	0	0	481770000	0	75839000	102440000
324	I1PEM4	Adenylosuccinate synthetase, chloroplastic (AMPSase) (AdSS) (EC 6.3.4.4) (IMP--aspartate ligase)	14	0	36.9	0	48.277	445	642310000	521700000	499540000	475890000	351150000	125630000	487540000	562380000	748590000	430300000	550570000	573780000	455020000	362950000	425210000	310330000	0	157950000
325	A6N1L1	Osgrx_s14-glutaredoxin subgroup ii (Fragment)	3	3	49.4	49.4	10.012	89	449750000	618460000	1013300000	737750000	726580000	765700000	1360800000	1120000000	846480000	1432000000	1059200000	1395800000	728660000	343360000	556280000	471000000	535070000	751300000
326	Q0DMV6	Os03g0790900 protein (Fragment)	7	1	6	0.9	147.26	1375	86892000	0	0	0	0	122430000	447210000	201540000	248200000	376360000	223410000	553500000	254280000	176570000	193960000	401420000	365980000	267870000
327	I1QAG2	Uncharacterized protein	5	1	4.8	4.8	30.285	290	0	0	0	0	0	0	185950000	0	0	288300000	390210000	311320000	654340000	439100000	1048700000	417330000	515500000	830530000
328	A2Z5P1	PKS_ER domain-containing protein	5	1	15.5	2.8	38.511	354	132370000	179390000	137240000	178980000	169280000	162640000	0	0	0	0	85950000	0	0	0	0	0	0	0
329	I1P7A1	Uncharacterized protein	4	4	20.2	20.2	37.174	356	0	0	175290000	0	0	0	819790000	559930000	305530000	1023900000	820320000	971020000	199190000	247980000	226980000	375160000	382370000	350570000
330	A0A345YV63	Glycosylated polypeptide	16	8	58.2	32.1	41.348	364	750080000	830920000	1414000000	1298700000	319670000	394070000	220920000	145250000	812970000	301100000	395430000	428150000	280240000	421310000	1808200000	267600000	214100000	426490000
331	I1PUM9	40S ribosomal protein S7	4	3	22.4	22.4	22.281	192	0	0	0	0	132720000	0	176510000	146370000	254840000	197470000	166710000	145410000	152970000	0	0	0	95196000	0
332	I1NRJ1	Phosphotransferase (EC 2.7.1.-)	13	6	37.4	19.4	55.12	506	647220000	489120000	515400000	383730000	611710000	577530000	389740000	202870000	378730000	573280000	585930000	580260000	336430000	494140000	456680000	325630000	400070000	422800000
333	A0A0P0VSW3	Os03g0131900 protein (Fragment)	6	6	23.2	23.2	41.595	383	242310000	0	138240000	218670000	0	242670000	418960000	389480000	555020000	281730000	255860000	423440000	232370000	154550000	271200000	157090000	163860000	206290000
334	I1NTZ1	Bidirectional sugar transporter SWEET	2	2	9.2	9.2	29.503	273	0	0	0	0	0	0	392460000	2916500	2483600	0	5536300	0	691560000	787180000	105950000	449320000	6997400	41279000
335	A0A0E0CC05	Thioredoxin domain-containing protein	4	4	22.6	22.6	19.634	186	0	0	0	0	0	0	1236000000	1163800000	1449400000	1533200000	1001900000	1174600000	1009800000	1022000000	1002200000	891330000	939720000	568890000
336	I1NU82	Uncharacterized protein	9	2	6.6	6.6	35.088	317	0	0	0	0	0	0	807840000	779330000	514670000	272140000	542970000	937110000	0	56427000	0	0	805100000	720770000
337	I1NSG9	GHMP_kinases_N domain-containing protein	4	4	14.5	14.5	43.856	401	0	0	0	0	0	0	0	370150000	289110000	487260000	268070000	342430000	258800000	274710000	230880000	247090000	198600000	212270000
338	A0A0E0JYD1	Uncharacterized protein	5	5	11.9	11.9	69.831	645	0	0	0	0	0	0	56279000	0	35232000	43455000	108960000	51636000	185090000	165820000	86353000	143140000	141810000	69086000
339	I1NJK2	Uncharacterized protein	14	4	48.6	13.1	51.528	473	1317700000	1376500000	1124300000	1201200000	815810000	667020000	1049100000	972420000	968720000	992110000	972890000	834670000	1311900000	1770200000	1385400000	1271300000	1338100000	1146300000
340	A0A0D3FX82	PCI domain-containing protein	2	2	7.6	7.6	40.558	357	133770000	106740000	290280000	196550000	156560000	268530000	109020000	127010000	172910000	119830000	147450000	73395000	139840000	127730000	437880000	119890000	144020000	114600000
341	Q7XT33	Ubiquinol oxidase (EC 1.10.3.11)	2	2	26.4	26.4	14.446	125	0	0	0	0	0	0	0	81261000	0	76536000	82499000	87209000	0	0	0	0	76100000	0
342	A2WNV6	Ligase_CoA domain-containing protein	13	3	29.4	5.9	66.069	608	560520000	135130000	348230000	337230000	373660000	235860000	299400000	340970000	410700000	432640000	608460000	294360000	671510000	526950000	769890000	505780000	247470000	483270000
343	A2WV44	60S ribosomal protein L18a	5	1	6.2	6.2	21.4	178	0	0	0	0	0	0	131080000	0	0	72961000	43193000	109440000	74374000	0	81436000	51160000	91101000	104440000
344	A2YS08	Uncharacterized protein	8	8	37.1	37.1	32.553	291	2392400000	3675400000	2490200000	2718800000	2695700000	4524800000	2567800000	2384200000	2459200000	4398600000	4728900000	4907300000	1842200000	1991700000	1862200000	2337600000	2435500000	2154900000
345	I1NVR0	Uncharacterized protein	1	1	6.3	6.3	25.32	252	4280500000	2881500000	2136300000	3093800000	6208200000	3331000000	1347700000	822470000	753470000	2397300000	3022900000	2152600000	1240600000	761090000	968070000	1989500000	1446700000	2533600000
346	I1NVV7	Uncharacterized protein	1	1	7	7	44.891	415	0	0	0	0	0	0	0	0	47451000	44999000	60946000	0	64999000	28995000	53483000	0	0	56629000
347	B8ABY1	Uroporphyrinogen decarboxylase (EC 4.1.1.37)	6	6	25.4	25.4	44.007	402	191320000	141790000	0	340890000	0	0	242840000	220730000	361870000	184260000	148660000	249820000	250890000	317650000	570730000	226990000	236310000	224190000
348	I1NQL2	Peroxiredoxin (EC 1.11.1.15)	8	3	69.8	32.1	17.291	162	136600000	389980000	870210000	422950000	710990000	793270000	3559500000	1904300000	1887600000	3701100000	3822300000	3822600000	2171600000	2153100000	1485400000	2430300000	3084000000	2643300000
349	A0A0E0BZS2	TPT domain-containing protein	2	2	7.4	7.4	32.661	296	756110000	620960000	229260000	370930000	296550000	626100000	0	309090000	0	0	508300000	347220000	275530000	570800000	519440000	499600000	635310000	451920000
350	B8BHR3	Uncharacterized protein	3	3	24.6	24.6	13.346	126	0	0	0	0	0	0	199890000	52344000	162010000	167560000	63884000	155520000	110300000	0	220070000	88505000	184820000	0
351	A0A0E0IUW1	Cytochrome b5 heme-binding domain-containing protein	2	2	10.7	10.7	27.34	261	0	0	0	0	0	0	23297000	16569000	24299000	0	0	33568000	0	0	31057000	0	0	0
352	A0A0E0IUK6	Alpha-galactosidase (EC 3.2.1.22) (Melibiase)	3	2	7.1	4.9	56.839	506	127280000	145250000	144710000	216960000	198170000	140410000	0	0	0	0	0	0	0	0	0	0	0	0
353	I1PYW0	6-phosphogluconate dehydrogenase, decarboxylating (EC 1.1.1.44)	16	1	52.1	2.5	52.721	480	1455000000	1329200000	1024100000	1256700000	1336300000	1636600000	945000000	1168700000	649350000	864950000	1276600000	925450000	1184900000	1283600000	1307100000	1110900000	1122000000	1055900000
354	I1PEK4	Proteasome subunit beta (EC 3.4.25.1)	7	7	41.5	41.5	23.478	212	561830000	419250000	423580000	0	305140000	266140000	288040000	446770000	369770000	485060000	502780000	465730000	271750000	356790000	458210000	265240000	258450000	307110000
355	I1Q409	Proteasome subunit beta (EC 3.4.25.1)	2	2	15.7	15.7	22.802	204	0	0	0	0	0	0	317490000	301350000	571840000	934570000	877110000	458510000	96805000	709410000	696980000	452980000	112850000	191050000
356	A0A0E0JQ28	Proteasome subunit alpha type (EC 3.4.25.1)	5	5	19.3	19.3	27.238	249	241760000	178680000	186980000	195930000	171870000	267130000	163810000	172620000	113440000	141660000	186100000	116040000	132640000	218780000	173820000	0	141120000	158540000
357	B8BLI9	Proteasome subunit alpha type (EC 3.4.25.1)	8	8	50.2	50.2	25.993	237	409730000	297580000	264630000	503460000	333170000	489730000	783910000	596680000	509820000	914670000	611110000	946760000	426420000	404570000	487420000	384250000	387140000	279100000
358	A0A0D3GVU7	Succinate dehydrogenase [ubiquinone] iron-sulfur subunit, mitochondrial (EC 1.3.5.1)	3	3	17	17	30.601	270	0	0	0	0	0	0	63465000	0	0	76461000	75337000	62374000	0	34515000	0	58833000	0	42857000
359	I1NM67	Ribosomal_L7Ae domain-containing protein	3	3	42.6	42.6	11.129	101	320510000	167610000	928360000	0	0	150230000	0	305860000	0	0	0	211860000	0	526760000	315550000	0	268400000	286950000
360	A0A0P0XQA9	Os09g0505700 protein	2	2	14.6	14.6	21.866	205	81742000	102250000	0	0	0	69939000	65716000	0	0	71589000	64377000	58963000	0	33107000	0	35072000	0	0
361	Q0DKL7	Importin subunit alpha	9	8	20.6	18	58.566	534	0	74757000	221960000	168190000	0	0	178410000	223840000	225470000	164170000	191850000	182750000	200640000	166300000	229140000	231090000	202710000	151170000
362	A0A0E0E9K6	Calreticulin	9	9	31.8	31.8	48.461	425	869270000	709760000	518180000	732650000	430940000	432850000	787420000	500870000	813760000	690300000	371480000	696910000	538900000	448640000	748210000	383150000	416910000	329200000
363	I1QA18	PABS domain-containing protein	6	5	27.2	23.2	35.146	323	391840000	258150000	189330000	192640000	160020000	124860000	0	160370000	200620000	193660000	0	0	251160000	219520000	0	183730000	169730000	171490000
364	A0A0P0W8S4	Os04g0304200 protein (Fragment)	8	8	14.7	14.7	86.406	771	179990000	212360000	138900000	198420000	230390000	252710000	547320000	241900000	538470000	361740000	323170000	582760000	578900000	419440000	386980000	719170000	543040000	695560000
365	I1P5P5	Uncharacterized protein	3	2	5.6	5.6	30.728	288	434930000	452180000	265660000	226520000	280170000	236130000	394930000	0	18030000	0	2315900	0	189090000	0	130220000	322250000	0	195420000
366	Q0DC43	Formate dehydrogenase, mitochondrial (FDH) (EC 1.17.1.9) (NAD-dependent formate dehydrogenase)	9	2	38.6	11.7	41.341	376	234770000	823410000	368210000	740380000	659400000	637320000	660890000	505380000	574710000	404170000	383650000	491590000	394390000	842200000	642560000	596780000	750070000	546770000
367	A0A0D3FP18	PALP domain-containing protein	9	1	24.1	8.6	30.633	290	190940000	285280000	250440000	141500000	0	232680000	172090000	220850000	228830000	173280000	144620000	164660000	282090000	146740000	272260000	198790000	142330000	212160000
368	I1QLJ5	NTF2 domain-containing protein	3	3	41.8	41.8	13.354	122	145410000	202270000	244390000	126990000	231020000	227260000	0	402980000	341640000	440900000	416710000	699260000	310180000	230630000	377410000	270520000	345340000	194010000
369	A0A0D3F2K0	Uncharacterized protein	11	4	12.2	12.2	47.478	418	552490000	251660000	315560000	0	244280000	220760000	242370000	167120000	222660000	235200000	153980000	223690000	227820000	210480000	338120000	161100000	233590000	151460000
370	I1P727	Uncharacterized protein	9	9	41.2	41.2	30.219	279	2606600000	1534400000	1868300000	904450000	1220900000	1321100000	1767700000	1590500000	2282600000	1553500000	1465400000	1111500000	1418600000	1606700000	1826300000	1189000000	1019100000	1116800000
371	B8AS60	Uncharacterized protein	4	4	25.5	25.5	15.975	145	933460000	1264100000	960950000	920910000	1137500000	635050000	1197800000	616150000	980490000	732930000	355260000	808710000	1263400000	703350000	1730600000	1223500000	626400000	796250000
372	A0A0E0K9A5	Ribulose-phosphate 3-epimerase (EC 5.1.3.1)	6	6	47.8	47.8	28.878	272	3291300000	3306400000	2967500000	2893200000	3035400000	1942300000	3538400000	4987200000	3090300000	2099700000	2488500000	3458600000	4743000000	4481100000	3529400000	5307400000	5831900000	5317600000
373	Q2QX49	CBS domain-containing protein, putative, expressed (Os12g0169400 protein)	7	7	20.5	20.5	58.303	542	273440000	205800000	176260000	245060000	138460000	313370000	166870000	180110000	165190000	190080000	389930000	159410000	336720000	230210000	219910000	0	283270000	204000000
374	Q10MK5	Argininosuccinate lyase (Argininosuccinate lyase, putative, expressed) (Os03g0305500 protein) (cDNA clone:J023056K03, full insert sequence)	4	4	12.5	12.5	57.429	519	92233000	0	0	0	0	206170000	73083000	103860000	132290000	99878000	105090000	92802000	0	168320000	69649000	80005000	69215000	96039000
375	Q7XPI5	OSJNBb0004A17.4 protein (Os04g0671700 protein) (cDNA clone:J023118M23, full insert sequence)	5	5	20.4	20.4	41.329	387	0	0	0	0	0	0	2138300000	0	0	7898400	7951200	13594000	1624200000	1629800000	943210000	2579000000	61149000	592440000
376	Q6ZLQ0	Os07g0150100 protein	4	4	5.9	5.9	82.113	731	0	0	0	0	0	0	0	50940000	38506000	84685000	147480000	76987000	52338000	67805000	0	58770000	66790000	45589000
377	Q8LQ70	Os01g0742300 protein	3	3	15.8	15.8	32.02	316	0	0	0	0	0	0	0	319880000	374640000	156150000	0	221780000	206890000	156080000	296570000	232420000	391320000	357810000
378	Q8W3J0	Os03g0278000 protein (RmlD substrate binding domain containing protein, expressed) (UDP-glucuronic acid decarboxylase) (cDNA clone:006-303-H02, full insert sequence) (cDNA clone:J023132F05, full insert sequence)	6	6	32	32	39.309	350	0	0	95052000	0	0	0	90702000	0	0	0	68541000	0	28216000	142820000	972080000	0	0	55549000
379	Q0JRH3	Os01g0101200 protein (Fragment)	4	3	12.7	8.5	33.466	306	180170000	0	0	0	0	0	1741900000	1371300000	1338400000	989030000	1253200000	1391300000	685230000	396700000	1142800000	600100000	617690000	761590000
380	Q655K8	Uncharacterized protein P0672D08.45	7	7	33.6	33.6	29.212	265	549340000	625040000	552880000	497710000	488850000	520780000	661620000	806840000	783400000	728830000	569260000	676580000	714780000	787490000	570960000	619060000	698180000	607770000
381	Q7F2E5	Translocon-associated protein subunit beta (TRAP-beta) (Signal sequence receptor subunit beta)	2	2	21.3	21.3	20.203	188	60698000	0	0	0	0	0	88276000	97375000	58391000	83196000	87361000	64446000	65629000	95402000	139800000	56813000	68522000	65659000
382	Q9LGP4	Os01g0120500 protein	2	2	12.2	12.2	27.538	254	0	0	0	0	0	0	67709000	0	0	69114000	135370000	22940000	0	52972000	60426000	0	0	0
383	A0A0E0BX91	Histone H2B	4	1	30.7	7.3	16.176	150	1979900000	2398000000	0	2567700000	2029300000	2405800000	2796200000	3573600000	2242200000	3839500000	3209900000	3755400000	2436300000	2475700000	2131800000	2539700000	2593500000	2181600000
384	B8ADF0	RRM domain-containing protein	2	2	6.6	6.6	43.351	440	21115000	13687000	11134000	11586000	10347000	15073000	0	0	0	0	0	0	0	0	0	0	0	0
385	A0A0E0FGX3	Uncharacterized protein	2	2	12.2	12.2	20.409	189	104220000	163760000	162920000	171560000	0	149720000	0	0	0	0	51765000	95681000	0	115450000	73963000	102380000	29152000	161660000
386	I1NKQ1	NADH-cytochrome b5 reductase (EC 1.6.2.2)	1	1	3.2	3.2	34.048	311	106660000	169600000	140460000	154940000	187730000	184670000	0	0	0	0	0	0	0	0	206830000	0	129540000	206780000
387	I1NKT7	Uncharacterized protein	4	4	13.4	13.4	35.054	329	13012000	21070000	17259000	0	0	14944000	0	0	0	0	0	0	0	0	0	0	0	0
388	Q5VR43	Os01g0180300 protein (cDNA clone:J013071N06, full insert sequence)	21	21	31.9	31.9	84.13	766	1222000000	1083200000	1080000000	713230000	617220000	758200000	2005200000	1387700000	2670200000	1635600000	871210000	1213300000	1720600000	1461500000	1435800000	1320400000	1227900000	1305100000
389	Q9AQZ5	70 kDa heat shock protein (Os01g0180800 protein)	19	6	28.3	9	93.107	845	1538600000	403430000	310590000	241630000	337480000	779410000	576680000	478970000	460040000	451150000	571140000	320230000	343570000	497840000	705790000	294660000	435480000	315190000
390	Q5SNH7	Os01g0191100 protein (cDNA clone:001-003-F04, full insert sequence)	3	3	46.5	46.5	11.607	114	0	0	0	0	0	0	193080000	425210000	364080000	76103000	76810000	99699000	245760000	321970000	210170000	99057000	0	151860000
391	I1NL45	Uncharacterized protein	2	2	5.2	5.2	52.096	478	0	0	0	0	0	0	0	66449000	122650000	85285000	89909000	137870000	59163000	0	32470000	40140000	0	57946000
392	Q9LD82	Os01g0210500 protein (cDNA clone:001-027-A02, full insert sequence) (cDNA clone:J013136I24, full insert sequence) (cDNA clone:J023108G02, full insert sequence)	8	8	61.5	61.5	23.596	218	1535500000	2013800000	1247800000	2278100000	1290100000	1664900000	820680000	622120000	836300000	1217900000	892810000	1223600000	1048600000	1254900000	1096200000	1317000000	1268400000	1269800000
393	A0A0E0JFG3	Uncharacterized protein	1	1	5.7	5.7	17.382	159	199110000	79766000	352150000	0	0	167730000	0	0	0	0	0	0	164050000	0	0	216800000	0	0
394	Q0JPF1	Reticulon-like protein (Fragment)	1	1	10.7	10.7	20.027	178	0	0	0	0	0	0	0	0	0	0	0	0	23873000	34004000	103320000	0	0	0
395	A0A0D3ELC1	Uncharacterized protein	8	6	34.4	26.5	52.645	486	0	0	0	0	0	0	565280000	1227700000	378700000	560670000	607960000	541230000	689430000	1005700000	1139900000	993820000	656110000	798800000
396	A0A0D3ELJ8	Uncharacterized protein	7	7	44.6	44.6	35.757	332	893420000	405860000	901600000	406460000	849230000	1201700000	230350000	86415000	512670000	225500000	39543000	119600000	97142000	450820000	189030000	403930000	233320000	300430000
397	Q9FTU2	Os01g0238600 protein (cDNA clone:J033067D04, full insert sequence)	3	3	24.1	24.1	15.181	141	349260000	206860000	279450000	343200000	0	184970000	335020000	0	0	260670000	0	271120000	279710000	209230000	0	283470000	250360000	503360000
398	Q9XHW8	Germin-like protein	2	2	11	11	23.194	227	0	0	0	0	0	0	138450000	0	522320000	355080000	142650000	197660000	318480000	186380000	304450000	191950000	21334000	25104000
399	I1NLZ0	Uncharacterized protein	4	4	30.1	30.1	21.944	193	170270000	173740000	237540000	0	185060000	197840000	0	0	119820000	174520000	258650000	140520000	127860000	153830000	232660000	151580000	0	104590000
400	Q9S7P1	Os01g0255000 protein (cDNA clone:001-202-G06, full insert sequence) (cDNA clone:J033091B05, full insert sequence)	2	2	8.4	8.4	35.53	322	0	0	108020000	0	74379000	0	109060000	90564000	0	87754000	116770000	65505000	144950000	40430000	0	44588000	52501000	0
401	I1NM58	Peroxiredoxin (EC 1.11.1.15)	5	0	5.6	0	20.931	198	0	0	0	0	0	0	97905000	91950000	177440000	188700000	116120000	201040000	98425000	72375000	154120000	29193000	91756000	180030000
402	Q9SDD1	26S proteasome regulatory particle non-ATPase subunit11 (Os01g0267200 protein) (cDNA clone:J013022M19, full insert sequence)	3	3	11.4	11.4	34.338	307	0	0	0	0	0	0	113220000	77783000	121840000	93735000	96686000	85646000	71111000	117260000	126420000	89364000	114040000	67856000
403	A0A0E0JH11	Isocitrate dehydrogenase [NAD] subunit, mitochondrial	11	11	34.9	34.9	39.343	361	315350000	284090000	337450000	261700000	0	243010000	157570000	0	75314000	0	278470000	0	0	295880000	252070000	0	0	231240000
404	Q9SDJ2	Magnesium-protoporphyrin IX monomethyl ester [oxidative] cyclase (Mg-protoporphyrin IX monomethyl ester oxidative cyclase) (EC 1.14.13.81)	16	16	42.6	42.6	47.301	408	2329600000	3461500000	3244800000	2395700000	1722700000	3077600000	3601600000	5396000000	4320600000	5184100000	5903200000	4330500000	2851900000	3449800000	4026800000	2372100000	2173500000	2394200000
405	Q9FP25	Os01g0303000 protein (cDNA clone:001-009-C09, full insert sequence) (cDNA clone:J033080D15, full insert sequence) (p0035H10.18 protein)	5	1	24.2	24.2	12.833	124	0	0	0	0	0	0	2113400000	1422700000	949090000	1373500000	1482000000	2438500000	1260600000	1724800000	215260000	957870000	1038200000	862310000
406	Q9LGZ3	Os01g0290000 protein (cDNA clone:J013071P15, full insert sequence) (cDNA clone:J023005B17, full insert sequence)	4	4	11.1	11.1	54.239	495	99341000	0	0	128580000	0	0	218270000	170580000	70157000	207520000	227440000	227890000	150760000	155210000	147940000	154520000	182090000	162480000
407	Q655P5	Pectinesterase (EC 3.1.1.11)	5	5	14.1	14.1	46.148	426	158010000	190720000	190830000	141750000	238840000	164680000	125840000	186330000	199060000	0	143860000	204190000	288080000	197190000	438610000	149080000	194750000	333090000
408	A0A0D3EN61	Protein translocase subunit SecA	19	2	23.8	2.7	108.86	970	592170000	276930000	346540000	360440000	197190000	303080000	545520000	657680000	135410000	381440000	798240000	84142000	279240000	544870000	339720000	483680000	517010000	110230000
409	Q0JN47	Os01g0328600 protein	2	2	11.9	11.9	17.885	159	352070000	257150000	310030000	210370000	257220000	224520000	0	0	0	0	0	0	0	0	0	0	0	0
410	Q9ASP4	Dihydrolipoyl dehydrogenase (EC 1.8.1.4)	19	2	55.9	8.2	52.642	503	9938200000	9538300000	8886000000	9974300000	7652200000	8702000000	11469000000	12288000000	10414000000	12225000000	13731000000	12818000000	15243000000	12572000000	12481000000	13998000000	12973000000	13633000000
411	A2WPH0	Dihydrolipoyl dehydrogenase (EC 1.8.1.4)	5	5	10.9	10.9	58.891	561	273820000	209390000	303840000	142080000	254520000	149920000	426090000	408000000	536260000	220270000	284170000	349950000	403710000	0	346170000	295970000	145630000	162660000
412	A0A0E0CGX7	Ribosomal_L23eN domain-containing protein	5	5	19.4	19.4	24.562	222	1236400000	881710000	1545500000	816690000	1030800000	1019900000	1019900000	877710000	1406200000	800620000	811980000	1116100000	1163700000	884640000	1201300000	698420000	499890000	1109000000
413	Q93WM3	Os01g0372700 protein	8	8	17.4	17.4	62.588	559	213070000	126650000	173980000	71514000	114260000	108930000	109500000	0	349480000	230430000	170120000	187880000	187370000	139470000	179880000	108490000	112370000	224150000
414	Q943W5	Tyrosine--tRNA ligase (EC 6.1.1.1) (Tyrosyl-tRNA synthetase)	8	8	21.3	21.3	54.558	497	173980000	78084000	322290000	208200000	0	66977000	212540000	325250000	235900000	75952000	267420000	171590000	418270000	408350000	342990000	212220000	221740000	218220000
415	A0A0E0JJ99	Uncharacterized protein	20	20	60.5	60.5	34.748	332	33942000000	40149000000	34201000000	43272000000	45818000000	40814000000	101540000000	89855000000	92061000000	98282000000	86605000000	120920000000	59768000000	52799000000	63135000000	81752000000	86555000000	80947000000
416	Q8LRH2	Os01g0510600 protein (cDNA clone:001-039-H05, full insert sequence)	1	1	4.9	4.9	35.756	324	0	0	0	0	0	0	109070000	110470000	118520000	136660000	110550000	73425000	111050000	157060000	91925000	56295000	100450000	74088000
417	A0A0E0JJZ4	Ubiquitin carboxyl-terminal hydrolase (EC 3.4.19.12)	5	5	14.2	14.2	48.648	431	0	0	0	0	0	0	96508000	0	144390000	105340000	121980000	64317000	95491000	0	0	110790000	0	0
418	Q656T5	Os01g0574600 protein (cDNA clone:J013000J16, full insert sequence)	9	1	5.9	2.9	34.838	341	0	0	0	0	0	0	0	0	96207000	0	111100000	137510000	137950000	198460000	198630000	205230000	175810000	153040000
419	A0A0D3EQL4	Uncharacterized protein	1	1	14.7	14.7	14.075	129	204200000	0	363390000	247010000	582820000	205890000	100040000	138800000	77158000	95843000	138610000	106460000	121800000	102260000	71862000	84338000	140200000	108370000
420	A0A0E0C435	Uncharacterized protein	4	4	27.3	27.3	19.643	187	0	0	0	0	0	0	266340000	301170000	280660000	277920000	239640000	295300000	359470000	224790000	264760000	254010000	288560000	336200000
421	A0A0E0JI11	Uncharacterized protein	6	6	29.5	29.5	30.735	278	297240000	322010000	219030000	260530000	260140000	138230000	375930000	347110000	288070000	445330000	587970000	384820000	267730000	286980000	305980000	282740000	443020000	235840000
422	A0A0D3ER28	Protein kinase domain-containing protein	3	3	6.3	6.3	68.59	664	0	0	0	0	0	0	181260000	143290000	74688000	181930000	20448000	120200000	142940000	194540000	100910000	242850000	86295000	99905000
423	Q5ZDI5	Uncharacterized protein P0686E09.32-3	3	3	21.1	21.1	24.379	213	0	122840000	165330000	116800000	108410000	0	174830000	318970000	237920000	156940000	192640000	319730000	0	0	320780000	0	269290000	345040000
424	A0A0E0JLH4	50S ribosomal protein L31	2	2	14.9	14.9	15.158	134	173650000	140970000	130920000	75379000	0	97867000	291630000	240760000	261940000	226900000	185090000	355640000	0	0	188730000	0	85675000	170220000
425	A0A0D3ERP4	Carbonic anhydrase (EC 4.2.1.1) (Carbonate dehydratase)	16	3	83.6	24	28.056	262	85181000000	63155000000	57567000000	48108000000	47015000000	56503000000	105730000000	108330000000	72298000000	87452000000	87313000000	94285000000	83062000000	94880000000	63141000000	102270000000	106670000000	90766000000
426	Q9XGU8	Isocitrate dehydrogenase [NADP] (EC 1.1.1.42)	14	6	38.6	17.5	46.042	412	1332700000	837570000	1044500000	581210000	330390000	563680000	1042300000	1065100000	948720000	1108000000	1519900000	1112900000	1160400000	1429000000	1137600000	839840000	905230000	703570000
427	Q5SN76	Putative acyl-CoA synthetase	1	1	3.2	3.2	66.217	596	0	0	0	0	0	0	69448000	83252000	52013000	40816000	72022000	0	59359000	48586000	40543000	44730000	0	32742000
428	A0A0E0FQH8	Uncharacterized protein	8	1	42.6	3.9	26.629	230	852120000	778450000	1040500000	1076600000	817050000	943410000	791120000	750930000	762740000	820870000	848380000	790030000	779320000	727770000	657330000	735660000	1067700000	876170000
429	I1NQG9	60S ribosomal protein L18a	6	2	32	14	21.386	178	391240000	127210000	0	0	0	172490000	610560000	285460000	727830000	579920000	342640000	450010000	857540000	844690000	1008800000	470300000	464920000	563970000
430	A2ZWD3	FAS1 domain-containing protein	1	1	4.9	4.9	22.538	225	66984000	71583000	166930000	0	60556000	34604000	83695000	47892000	413670000	59119000	30681000	45669000	47727000	76278000	105330000	28723000	16734000	37766000
431	Q8W0I1	Os01g0673600 protein (Ubiquitin conjugated enzyme) (cDNA clone:J033117D10, full insert sequence)	4	4	34	34	17.16	153	298710000	224700000	278220000	157430000	212330000	130110000	50127000	0	0	0	0	0	0	674590000	0	0	0	0
432	A0A0E0JME6	Uncharacterized protein	2	2	7.2	7.2	21.44	195	255080000	187180000	270220000	145090000	0	158390000	411640000	578140000	904090000	776370000	312540000	401890000	540990000	436890000	459840000	385630000	201060000	373480000
433	A0A0P0V6Q2	ATP synthase subunit beta (EC 7.1.2.2) (Fragment)	25	1	2.6	2.6	53.049	495	0	211630000	202680000	233320000	195230000	164610000	0	0	89982000	0	0	0	613220000	0	0	0	0	0
434	B8A807	PALP domain-containing protein	8	8	20.8	20.8	57.702	525	534950000	740880000	347820000	598900000	439600000	432390000	302960000	195930000	146260000	100700000	178650000	164850000	428110000	544510000	314810000	334750000	89604000	151290000
435	O04882	Farnesyl diphosphate synthase (Farnesyl pyrophosphate synthase) (EC 2.5.1.1) (EC 2.5.1.10) (Os01g0703400 protein) (cDNA clone:001-036-D06, full insert sequence)	8	8	28.6	28.6	40.676	353	115580000	0	104410000	164690000	0	108440000	91963000	80312000	0	66660000	189840000	69669000	55594000	86333000	78710000	80283000	150590000	88749000
436	B9EZ42	Os01g0712600 protein	6	6	38.1	38.1	27.845	247	0	0	0	0	0	0	183450000	218950000	74809000	256390000	360140000	218550000	0	0	145780000	203020000	0	91591000
437	A0A0D3ETF2	Chlorophyll a-b binding protein, chloroplastic	8	0	6	0	27.916	265	0	0	0	0	0	0	832010000	523410000	429530000	512910000	697260000	252820000	648850000	884110000	279180000	711140000	1720400000	1112000000
438	Q8W0D1	Os01g0721900 protein	6	5	27.1	23.2	40.425	380	0	0	0	0	0	0	369020000	287410000	438410000	381330000	278330000	335470000	195970000	198870000	206110000	175180000	135820000	155420000
439	Q5JM79	Os01g0732000 protein	1	1	21.4	21.4	7.3615	70	0	0	0	0	0	0	0	113720000	156510000	96976000	86771000	141730000	108930000	0	118140000	56532000	0	0
440	Q5JNL6	Mitochondrial processing peptidase (Os01g0739000 protein) (cDNA clone:J023023N17, full insert sequence) (cDNA clone:J033067L12, full insert sequence)	3	3	6.8	6.8	54.227	499	81764000	63728000	63565000	86565000	125910000	112540000	0	0	0	0	0	0	0	0	85522000	0	0	0
441	A0A0D3ETW2	Uncharacterized protein	3	3	16.7	16.7	39.561	354	179050000	127440000	0	0	0	138300000	339630000	316820000	218420000	244920000	473810000	160810000	352230000	553500000	336530000	295890000	583130000	260460000
442	I1NRP1	Uncharacterized protein	7	7	44.1	44.1	25.685	227	306920000	308590000	440620000	307410000	357240000	410180000	364350000	360300000	316060000	241510000	371500000	235870000	365350000	500360000	459960000	332040000	394590000	307690000
443	A0A0E0C7U7	PKS_ER domain-containing protein	2	2	6.3	6.3	38.532	363	0	0	0	0	0	0	73326000	54605000	0	46709000	109950000	63301000	54086000	31384000	45281000	0	0	49893000
444	Q94DS3	Os01g0761000 protein (p0460E08.25 protein)	1	1	9.9	9.9	16.072	151	0	0	0	0	0	0	13212000	0	0	0	0	3393900	1710100000	2179100000	1160200000	1956700000	79298000	1419700000
445	Q5JMG1	Os01g0763300 protein (cDNA clone:001-121-D04, full insert sequence) (cDNA clone:J033150K13, full insert sequence)	2	1	22.6	13.1	15.444	137	0	0	0	0	0	0	669900000	2893800	213290000	10841000	21026000	278250000	382930000	333860000	579910000	421130000	234960000	446720000
446	A0A0D3EUC6	Uncharacterized protein	6	2	28.4	14.4	23.959	215	907240000	1041000000	710920000	982690000	740380000	1057800000	243250000	286820000	314780000	480810000	309380000	401930000	183840000	384000000	0	303420000	251430000	168740000
447	A0A0E0C850	Uncharacterized protein	3	3	12.2	12.2	48.548	442	0	0	0	0	0	0	87175000	133610000	0	190470000	244290000	126880000	45253000	37401000	0	0	0	45443000
448	A2WVT8	Flavodoxin-like domain-containing protein	7	4	60.1	38.4	21.763	203	810410000	737050000	1004600000	730280000	671810000	763760000	1054200000	547210000	167180000	662470000	807430000	514110000	852090000	715160000	1041200000	627140000	682810000	1036800000
449	A0A0E0C8P2	Pectinesterase (EC 3.1.1.11)	1	1	5.5	5.5	25.857	235	26013000	34911000	40868000	38170000	78745000	58344000	0	0	0	0	0	0	0	0	0	0	0	0
450	I1NSF2	Uncharacterized protein	5	5	16.1	16.1	45.89	417	0	0	0	0	0	0	230620000	227780000	221880000	188470000	156140000	87842000	63233000	45511000	183860000	262840000	390390000	90908000
451	Q5VQX1	Os01g0805300 protein (cDNA clone:006-208-C01, full insert sequence) (cDNA clone:006-311-E12, full insert sequence) (cDNA clone:J013042G03, full insert sequence)	8	2	52.2	14	28.804	272	683270000	588470000	763360000	437490000	651930000	562410000	1459500000	1165300000	1853700000	2185100000	1532900000	1710700000	1560400000	827440000	1265600000	1380300000	1346800000	1389100000
452	A0A0E0JQ87	Uncharacterized protein	3	1	2.7	1	132.33	1196	0	0	385410000	0	210120000	0	30175000	252520000	443610000	395530000	0	0	251100000	226000000	377570000	111430000	189700000	111150000
453	A0A0E0FUY0	Uncharacterized protein	22	3	63.8	10.3	58.905	542	4920200000	5787000000	5155300000	5186700000	3831600000	4016300000	4068800000	4257400000	2965100000	4420600000	4495400000	6930800000	4007500000	4175100000	3770800000	5183400000	5030600000	4440700000
454	A0A0E0C9T3	Uncharacterized protein	7	7	20	20	54.992	495	0	0	0	350000000	305890000	328300000	132810000	176600000	147450000	367890000	1424700000	322280000	129890000	187980000	206050000	198210000	194240000	320630000
455	A0A0E0FVC5	Uncharacterized protein	2	2	21.3	21.3	26.518	244	0	0	0	0	0	0	0	180100000	64950000	84215000	0	206310000	73499000	116010000	87372000	171920000	149390000	161040000
456	A0A0P0VA20	Os01g0834600 protein (Fragment)	2	2	47.8	47.8	4.9638	46	328460000	201330000	300410000	217830000	235860000	150830000	837990000	847970000	643380000	811300000	633500000	629190000	533750000	690420000	655630000	400460000	294250000	349830000
457	A0A0E0CA37	Uncharacterized protein	20	1	8	1.7	75.766	689	410050000	340000000	326200000	342660000	163340000	300800000	361010000	527120000	565470000	402080000	571030000	511260000	406330000	252000000	522140000	385270000	484160000	330880000
458	I1NT76	Uncharacterized protein	7	2	34.1	18	27.174	255	0	0	0	0	0	0	0	0	0	0	0	0	277670000	164340000	384210000	132250000	172550000	73140000
459	B8ACF2	PfkB domain-containing protein	1	1	2.8	2.8	44.369	398	0	0	0	0	0	0	0	92056000	97101000	61134000	74681000	106530000	892350000	0	0	0	102950000	122260000
460	A0A0E0JRD0	Uncharacterized protein	1	1	8.9	8.9	13.266	124	14349000	10249000	18096000	16111000	13310000	11981000	0	41321000	0	0	0	53441000	0	0	0	0	0	0
461	Q94CW5	Os01g0862200 protein (cDNA clone:001-025-F01, full insert sequence)	3	1	7.5	7.5	20.031	186	0	185090000	0	157470000	0	0	0	0	115990000	0	344670000	159430000	54614000	0	0	175550000	293180000	146350000
462	A0A0P0VAU9	Os01g0868900 protein (Fragment)	7	3	19	9.5	54.88	527	0	0	0	0	0	116310000	234460000	286660000	164300000	180090000	147970000	162190000	383450000	353480000	453150000	261170000	247270000	389480000
463	Q943K1	Photosystem II 22 kDa protein 1, chloroplastic (22 kDa protein of photosystem II 1) (Photosystem II subunit 1) (OsPsbS1)	7	5	30.6	24.6	27.903	268	20276000000	23393000000	15138000000	30461000000	24739000000	21357000000	22475000000	26775000000	17447000000	24119000000	31959000000	23639000000	18768000000	19129000000	15658000000	20393000000	16970000000	17592000000
464	A0A0P0VB29	Os01g0871300 protein (Fragment)	4	4	14.5	14.5	43.268	401	0	0	0	0	0	0	0	0	52255000	68106000	0	0	64528000	87006000	78556000	64133000	50334000	31465000
465	Q10C48	5'-3' exoribonuclease (EC 3.1.13.-)	1	1	1.6	1.6	78.62	682	0	0	0	0	0	0	34748000	0	22139000	4998300	0	9035300	46382000	65997000	19974000	51665000	0	0
466	Q0JH55	Os01g0882500 protein	8	8	48.3	48.3	23.595	211	308430000	306150000	245680000	287870000	193190000	424100000	286510000	429380000	196420000	0	254760000	319520000	326990000	727650000	309970000	368130000	169930000	183470000
467	A0A0D3EX59	Uncharacterized protein	7	1	5.6	5.6	29.077	267	0	0	0	0	0	0	0	0	0	0	0	0	92270000	57422000	109860000	62902000	93879000	119440000
468	Q5JLV2	Os01g0894700 protein	3	3	14.8	14.8	24.651	229	0	0	0	0	0	0	301310000	197060000	239560000	388900000	219750000	273260000	226380000	319210000	0	204700000	250850000	263620000
469	A0A0D3EXD1	Uncharacterized protein	1	1	5.6	5.6	19.941	178	0	0	0	0	0	0	0	0	28019000	67309000	95025000	0	86649000	89321000	99781000	69353000	87631000	117160000
470	A0A0E0JSL1	ABC transporter domain-containing protein	4	4	8.2	8.2	57.001	523	13631000	173620000	178580000	178260000	131150000	139260000	88510000	0	0	0	0	0	279580000	282000000	0	155750000	0	0
471	Q5N7X2	Os01g0912700 protein (cDNA clone:J013155P10, full insert sequence)	3	1	14.7	4.2	34.703	312	71951000	0	0	0	0	0	379650000	4239000	0	0	6125000	0	308970000	277900000	73234000	159500000	22058000	128640000
472	A0A0P0VC43	Os01g0916200 protein (Fragment)	2	2	3	3	91.468	842	0	53834000	78575000	46060000	52619000	45189000	0	44301000	86283000	0	0	56513000	0	0	0	0	0	0
473	Q9AVA6	Putative selenium binding protein	6	6	21.4	21.4	50.957	457	255510000	228190000	223040000	200340000	249760000	146340000	332740000	212090000	436010000	328880000	446270000	255290000	462900000	646140000	362380000	475190000	460060000	363640000
474	A0A0E0JSZ6	DEK_C domain-containing protein	2	2	5.1	5.1	56.153	505	0	0	0	0	0	0	49373000	133400000	0	0	97159000	87070000	105740000	80874000	0	95052000	96182000	62710000
475	Q0JGD3	Os01g0929100 protein (Fragment)	4	4	27.8	27.8	20.476	176	0	0	0	0	0	0	359720000	375180000	378700000	444940000	335330000	332230000	249570000	309560000	165790000	263800000	336300000	247910000
476	Q9FUD9	Putative glutathione S-transferase OsGSTF4	1	1	5.4	5.4	24.142	221	0	104480000	0	91029000	99386000	0	32811000	4259300	36009000	47202000	38575000	23621000	0	23267000	0	0	0	0
477	A0A0D3EYH6	Uncharacterized protein	5	1	45.5	14.5	18.585	165	255220000	230320000	223930000	0	151500000	359110000	148850000	216740000	220740000	0	227910000	197810000	367690000	491430000	378030000	343530000	347500000	407490000
478	Q5JKK9	Os01g0940700 protein	1	1	6.3	6.3	28.203	271	0	0	0	0	0	0	0	0	0	119270000	37387000	131010000	23158000	28507000	0	0	0	0
479	I1NVB5	FMN_red domain-containing protein	7	1	51.8	7.1	21.382	197	0	0	0	0	0	0	265540000	185860000	0	0	336530000	216340000	776460000	691710000	486130000	375230000	379890000	325440000
480	A0A0D3EZ91	Neprosin domain-containing protein	1	1	17.6	17.6	7.1519	68	1043700000	624190000	712320000	0	143840000	185220000	0	202010000	0	0	155420000	0	183410000	0	0	0	96331000	0
481	Q5JL23	Os01g0974000 protein (cDNA clone:001-032-B11, full insert sequence) (cDNA clone:J013001A23, full insert sequence) (cDNA clone:J023131K04, full insert sequence)	2	2	8.1	8.1	40.219	370	0	0	0	0	0	0	0	0	40863000	0	0	0	49768000	42149000	60097000	0	0	39641000
482	A0A0E0MDF4	Small nuclear ribonucleoprotein Sm D3 (Sm-D3) (snRNP core protein D3)	2	2	16.2	16.2	12.876	117	0	0	0	0	0	0	0	0	0	82412000	71422000	145130000	0	0	0	0	0	0
483	A0A0D3EZJ5	Uncharacterized protein	2	2	11.3	11.3	24.804	230	0	0	0	0	0	0	0	0	105210000	119350000	104020000	129930000	0	0	0	0	0	0
484	Q6Z8Y5	Ribosomal protein L37	1	1	12.8	12.8	10.794	94	417410000	175190000	281730000	0	52885000	125180000	0	0	0	0	0	0	253190000	247220000	0	251290000	0	0
485	I1NWP1	Uncharacterized protein	3	3	20	20	22.64	240	390380000	526260000	443030000	324030000	421700000	525770000	914120000	588440000	744530000	783490000	639870000	686400000	577760000	482600000	818500000	799990000	305810000	760910000
486	A0A0E0JUV2	Uncharacterized protein	3	3	7	7	28.833	272	333230000	472930000	293650000	333490000	475440000	294420000	0	1548300000	301810000	522920000	353160000	609820000	411100000	463790000	546040000	447340000	647860000	448710000
487	A0A0E0G0D5	Eukaryotic translation initiation factor 3 subunit C (eIF3c) (Eukaryotic translation initiation factor 3 subunit 8) (eIF3 p110)	4	4	3.9	3.9	140.65	1247	0	0	0	0	0	0	0	79976000	44953000	55901000	39930000	45520000	0	33062000	43279000	0	0	0
488	Q6Z718	Os02g0123500 protein	4	4	16	16	35.41	319	136920000	155560000	164730000	206090000	191650000	122180000	80355000	0	99529000	112670000	133840000	80501000	0	0	104950000	80690000	117140000	81385000
489	Q6Z702	Os02g0125100 protein (cDNA clone:J033070M16, full insert sequence)	8	8	23	23	55.54	514	185850000	142140000	282820000	265690000	187780000	201540000	275010000	408910000	441600000	325390000	301420000	363250000	356570000	290130000	412960000	274640000	236410000	250970000
490	A0A0E0G0I0	Uncharacterized protein	3	3	15.2	15.2	31.88	290	0	0	0	0	0	0	0	0	0	102890000	95913000	0	79990000	77855000	75596000	56916000	73967000	0
491	I1NWW5	DUF1995 domain-containing protein	4	4	18.9	18.9	36.11	322	0	0	0	0	0	0	177280000	196820000	138630000	132410000	101300000	188460000	252040000	64510000	0	0	157150000	0
492	A0A0E0G0M2	Uncharacterized protein	3	3	1.6	1.6	315.91	2859	18075000	18059000	23295000	0	12175000	0	0	0	0	0	0	0	0	22642000	0	0	0	0
493	Q6H4W2	Os02g0167100 protein	5	2	23.5	9.4	34.32	307	0	0	0	0	0	0	0	128500000	0	175610000	146050000	139180000	180770000	219640000	265430000	169740000	162700000	129400000
494	A0A0D3F179	Peptidylprolyl isomerase (EC 5.2.1.8)	2	2	16.8	16.8	19.39	179	0	0	0	0	0	0	71924000	0	63042000	40775000	87486000	61192000	0	0	0	0	0	0
495	I1NXN0	Phosphoglycerate kinase (EC 2.7.2.3)	19	0	54.7	0	42.183	402	4459900000	4072600000	3871700000	3556300000	4172000000	2762600000	3769200000	3891900000	3852100000	4066000000	3955800000	3544200000	4597500000	4116600000	5485100000	3729900000	3941500000	3874200000
496	A0A0D3F190	Uncharacterized protein	3	3	3.6	3.6	110.88	983	142660000	191580000	153300000	108980000	161200000	88756000	0	0	0	0	0	0	166810000	0	0	0	8978100	33168000
497	A0A0D3F1A0	Uncharacterized protein	8	1	4	4	26.917	247	0	0	0	0	80585000	0	165770000	418160000	0	334220000	354290000	423730000	0	0	0	0	246260000	0
498	A0A0E0JW84	Uncharacterized protein	2	2	20.2	20.2	10.934	94	479170000	411960000	276350000	469670000	484910000	438180000	633210000	995120000	564530000	1098500000	1121200000	1069900000	726640000	489350000	821160000	826360000	940100000	935320000
499	Q6ETK1	Os02g0180200 protein	7	1	52.4	5.9	20.154	185	2201500000	1776400000	2771100000	1974400000	1746400000	1690500000	1296800000	1209300000	1447000000	1522500000	930040000	1217200000	833450000	826560000	1047000000	701860000	701880000	903960000
500	Q6H883	Putative inorganic diphosphatase	15	4	21.3	7.1	80.178	770	1336900000	1416200000	1750200000	1749300000	3324900000	1731800000	974080000	911110000	711450000	514800000	963080000	618860000	1355200000	1233800000	1344100000	968030000	975290000	1254400000
501	A0A0D3F1S2	Uncharacterized protein	2	2	17.6	17.6	12.178	102	0	0	0	0	0	0	126720000	182350000	246920000	138490000	96984000	192760000	197790000	153860000	103210000	131690000	148350000	171980000
502	I1NY84	Fumarylacetoacetase (EC 3.7.1.2) (Fumarylacetoacetate hydrolase)	7	1	27	5.8	47.116	429	0	0	0	0	0	0	400550000	396750000	336430000	338910000	527560000	295640000	293360000	388820000	250620000	451130000	474800000	366630000
503	Q6H748	Chlorophyll a-b binding protein, chloroplastic	6	1	12.6	12.6	29.209	269	0	0	0	0	0	0	4334200000	3607300000	3638400000	3312700000	2934100000	3204300000	2489700000	2907500000	2663900000	3342400000	3773100000	3314600000
504	A0A0E0CHG8	ADP,ATP carrier protein	7	7	13.2	13.2	69.253	652	671200000	641970000	576290000	457070000	498150000	547350000	783930000	301610000	203600000	857550000	447700000	1091600000	1789300000	464230000	1041600000	1038700000	386600000	948520000
505	A0A0D3F2M4	Uncharacterized protein	1	1	4	4	61.679	598	0	0	0	0	0	0	220240000	136720000	234520000	173130000	188030000	157860000	0	0	0	88467000	105050000	85471000
506	Q0DBK8	40S ribosomal protein S24 (Fragment)	3	3	30.4	30.4	13.13	115	0	0	207370000	0	205280000	134530000	600550000	538110000	902690000	818080000	653400000	436980000	591650000	521370000	463130000	466370000	349870000	425800000
507	A0A0E0G3Z6	Citrate synthase (EC 2.3.3.16)	3	3	6.9	6.9	53.945	494	98655000	103300000	0	0	0	104240000	190870000	138090000	182480000	170090000	194660000	141640000	0	112500000	153820000	0	0	97046000
508	A0A0E0G421	Uncharacterized protein	13	0	32.4	0	62.794	577	515220000	769530000	417690000	612020000	722580000	515720000	471610000	346230000	619890000	505950000	535800000	464270000	717480000	680270000	481080000	846200000	978660000	729640000
509	Q6EUK2	Os02g0234800 protein (cDNA clone:J023062O22, full insert sequence)	2	2	9.5	9.5	31.999	284	0	0	0	0	0	0	40289000	32980000	33366000	57747000	42961000	29405000	0	38518000	0	35293000	25492000	0
510	Q5Z7I8	Aspartate aminotransferase (EC 2.6.1.1)	2	2	7.2	7.2	47.567	430	0	137910000	0	136290000	137150000	0	0	93997000	101230000	0	0	61075000	134030000	0	147770000	201360000	212760000	167330000
511	A0A0E0JXW4	Uncharacterized protein	21	14	20	19.1	110.11	969	1327500000	1700800000	1031900000	1853600000	932000000	1244400000	227730000	162300000	140160000	203700000	498080000	229190000	266360000	368760000	336410000	353490000	220980000	256260000
512	A0A0D3F305	Ubiquitin-like domain-containing protein	1	1	1.9	1.9	63.321	567	0	0	0	0	0	0	72577000	81022000	102420000	78313000	133980000	125770000	0	0	56044000	56219000	72272000	0
513	A0A0E0CIQ1	Uncharacterized protein	5	5	31.1	31.1	23.248	212	526060000	469550000	366120000	353510000	0	455240000	575040000	548360000	1322300000	522190000	385020000	392310000	470570000	546300000	743350000	575980000	451640000	511510000
514	Q6K7U8	Putative branched-chain amino acid aminotransferase	3	3	12.1	12.1	41.426	388	0	0	0	0	0	0	122380000	0	186780000	295420000	101330000	98035000	240500000	165420000	248750000	219110000	131850000	163340000
515	A0A0D3F3N1	Uncharacterized protein	8	1	30.7	5.1	40.735	374	1780900000	1402400000	384290000	1128800000	670310000	1294100000	1462900000	1379800000	1081000000	1742200000	1934800000	2116600000	1624700000	1376200000	1628800000	1793900000	1530400000	1462800000
516	Q6K4T1	60S ribosomal protein L27	3	1	9.5	9.5	15.578	137	139380000	102510000	160660000	0	92924000	187480000	216150000	0	215190000	124830000	216870000	123450000	0	0	236400000	0	193900000	123050000
517	A0A0D3F3Q1	Uncharacterized protein	2	2	13.7	13.7	22.356	212	0	0	0	0	0	0	104950000	102100000	177440000	85608000	0	50533000	96223000	80008000	231980000	21273000	34444000	36359000
518	B9F518	Tr-type G domain-containing protein	14	1	3.2	3.2	72.664	661	0	0	0	0	0	0	109810000	122400000	173080000	108000000	90066000	137480000	72821000	188930000	425030000	74693000	95091000	158480000
519	A0A0E0G4Z8	Uncharacterized protein	2	1	1.7	1.7	108.71	983	0	0	0	0	0	0	238290000	226510000	331690000	389690000	267700000	298940000	513310000	207420000	294680000	189040000	254150000	153670000
520	A0A0P0VIA6	Os02g0325100 protein (Fragment)	6	5	17.9	17.9	39.372	352	131230000	143590000	174240000	189120000	170370000	150310000	133720000	186460000	171060000	228280000	243660000	271970000	289860000	144950000	274210000	164820000	135700000	86109000
521	Q6Z6B5	Os02g0328300 protein (cDNA clone:001-039-C06, full insert sequence) (cDNA clone:006-201-C10, full insert sequence) (cDNA clone:J013154E10, full insert sequence)	9	1	51.6	6.6	30.696	287	0	0	321730000	281790000	0	0	1602700000	1560500000	1875300000	2058700000	1178200000	1543400000	1025900000	796430000	1205100000	1424900000	1119300000	1694600000
522	A0A0E0G5W7	T-complex protein 1 subunit delta	5	5	16.5	16.5	54.46	504	0	0	0	0	0	0	0	118160000	223610000	144330000	108640000	208430000	352040000	299730000	461410000	218260000	203220000	140780000
523	A0A0P0VIN1	Os02g0452500 protein	1	1	12.2	12.2	13.369	115	6337000	6304300	8439800	0	0	0	0	0	0	0	0	0	0	0	0	0	0	0
524	Q84ZP1	Os07g0208000 protein (cDNA clone:001-109-B12, full insert sequence)	3	3	33.1	33.1	14.8	130	851600000	411900000	351840000	416200000	539990000	620760000	175510000	42059000	0	0	190200000	129030000	174520000	414020000	333920000	352270000	161850000	0
525	Q6H4M9	Cytochrome b-c1 complex subunit Rieske, mitochondrial (EC 7.1.1.8)	3	3	17.3	17.3	29.82	272	216110000	215460000	211610000	222780000	146370000	171030000	223000000	261490000	219470000	274600000	297450000	271100000	291290000	221950000	203800000	223560000	272100000	204060000
526	A0A0E0CLM3	LEA_2 domain-containing protein	1	1	11.3	11.3	23.57	222	0	0	0	0	0	0	79935000	0	90365000	0	99680000	0	61020000	35497000	55546000	0	0	73493000
527	A0A0D3F6B3	PEROXIDASE_4 domain-containing protein	18	1	9.5	9.5	43.524	401	0	0	0	0	0	0	0	0	0	0	0	0	175370000	145290000	247820000	129660000	0	224510000
528	A2X620	Uncharacterized protein	1	1	16.2	16.2	12.453	117	0	0	0	0	0	0	56740000	73162000	28983000	0	96575000	16529000	20180000	47163000	41992000	38934000	59778000	45611000
529	Q6ZI79	Os02g0556800 protein (cDNA clone:001-023-G04, full insert sequence) (cDNA clone:J023033O22, full insert sequence)	3	3	32.4	32.4	24.022	241	0	0	118320000	0	386480000	0	176130000	191160000	169040000	283380000	205330000	185240000	81167000	0	127060000	92930000	0	103440000
530	Q84VC8	Gamma hydroxybutyrate dehydrogenase-like protein (Os02g0562700 protein) (cDNA clone:006-212-E09, full insert sequence) (cDNA clone:006-308-H04, full insert sequence) (cDNA clone:J023114G06, full insert sequence)	9	4	45.1	20.1	30.496	293	541030000	648940000	620790000	333880000	403760000	567200000	244860000	389990000	248000000	300800000	330430000	271520000	236810000	201530000	206930000	161920000	0	242260000
531	A0A0E0CMF3	Uncharacterized protein	5	1	28.8	7.5	24.502	226	692570000	682700000	536210000	510040000	459940000	700970000	1081100000	1070100000	950970000	1181900000	1199700000	908640000	866090000	1104100000	920620000	1115300000	1148800000	1105200000
532	Q6YY64	60S ribosomal protein L6	5	3	14.6	14.6	24.258	219	435090000	220720000	0	201410000	195810000	173790000	435920000	465120000	790200000	699510000	548650000	500880000	597760000	455540000	812650000	299280000	272230000	262940000
533	Q8W2C3	Elongation factor Tu	23	2	67.5	10.1	50.413	467	31641000000	27388000000	27375000000	29661000000	28497000000	30809000000	32266000000	29913000000	37552000000	27828000000	23441000000	30015000000	28192000000	36409000000	34786000000	38694000000	38634000000	36206000000
534	A0A0N7KFL5	Os02g0596000 protein (Fragment)	1	1	9.4	9.4	12.816	117	0	0	0	0	0	0	71070000	0	101520000	13129000	12685000	56114000	116680000	0	194600000	75561000	0	100570000
535	A0A0D3F785	Uncharacterized protein	5	5	47.1	47.1	21.402	187	1041200000	795300000	1020600000	872590000	854400000	686310000	812380000	909070000	833900000	767460000	937700000	842540000	696230000	884830000	667210000	759160000	960910000	573590000
536	A0A0D3F7F9	Uncharacterized protein	2	2	7.6	7.6	43.301	393	0	0	0	0	0	0	53772000	73585000	154310000	70786000	0	62274000	0	0	69746000	0	0	0
537	A0A0E0CNA0	Uncharacterized protein	1	1	8.3	8.3	15.424	145	0	0	0	0	0	0	104810000	0	0	28722000	116390000	0	91680000	147970000	75781000	89682000	137370000	144830000
538	Q6K1R5	cDNA clone:006-203-H06, full insert sequence (cDNA clone:J033065J11, full insert sequence)	12	1	4.7	4.7	36.993	341	0	0	0	0	0	0	79612000	100340000	255230000	76488000	61304000	76283000	158590000	220360000	239110000	106930000	108620000	91371000
539	A0A0D3F7U1	Phenylalanine ammonia-lyase (EC 4.3.1.24)	20	19	39.1	36.2	75.445	701	132790000	0	720690000	331210000	0	0	258680000	0	624080000	67412000	0	0	771850000	899870000	4929800000	62126000	0	474670000
540	I1P2F0	Uncharacterized protein	6	1	23.6	3.5	30.468	288	812840000	538120000	701840000	724050000	848260000	645560000	646000000	649750000	512120000	543110000	657360000	533090000	1213500000	1178700000	1206300000	1255300000	979250000	1155600000
541	A0A0E0CP20	Uncharacterized protein	9	9	43.4	43.4	28.618	272	794250000	645950000	613650000	669400000	452200000	783620000	862910000	621220000	640940000	1028500000	891090000	674250000	492040000	468690000	901930000	1230000000	1011300000	986870000
542	Q6H6L8	Os02g0662100 protein (cDNA clone:001-010-F04, full insert sequence)	3	2	25	17.2	13.146	128	644880000	613610000	0	1048200000	436870000	1775700000	1017000000	1231000000	1007800000	1038100000	1080500000	1164900000	854460000	612290000	840310000	609340000	661140000	630300000
543	Q6ZHC0	Os02g0686600 protein	2	2	6.5	6.5	39.478	352	0	60277000	0	0	0	0	109100000	79829000	0	48547000	103130000	118910000	0	0	0	0	0	0
544	A0A0D3F9A4	Phosphoribulokinase (EC 2.7.1.19)	22	22	66.5	66.5	44.864	403	31196000000	37712000000	25628000000	34668000000	23826000000	27299000000	50484000000	42810000000	40376000000	51072000000	49538000000	60149000000	29501000000	35646000000	33941000000	46885000000	53086000000	38728000000
545	Q6Z8E0	Os02g0699600 protein (cDNA clone:J033076B01, full insert sequence)	4	4	31.3	31.3	17.716	166	982180000	833190000	997040000	620670000	970280000	876960000	1642600000	1269700000	1564800000	1389600000	1449100000	990120000	1144900000	1033900000	1807300000	711840000	1080500000	1114800000
546	A0A0D3F9F5	Uncharacterized protein	7	7	32.1	32.1	35.646	321	797480000	564680000	677210000	699200000	502400000	654620000	785240000	985370000	1135400000	765420000	941250000	921980000	812530000	928860000	922110000	906140000	780160000	1066800000
547	Q7XXP7	Uncharacterized protein	5	5	5.6	5.6	132.33	1155	0	0	0	0	0	0	358380000	0	297470000	89857000	19465000	176150000	227000000	0	257440000	144450000	164800000	264180000
548	A0A0D3F9N2	Pyrophosphate--fructose 6-phosphate 1-phosphotransferase subunit alpha (PFP) (6-phosphofructokinase, pyrophosphate dependent) (PPi-PFK) (Pyrophosphate-dependent 6-phosphofructose-1-kinase)	3	1	7.2	2.6	63.094	582	0	0	0	0	0	0	0	0	0	0	0	0	79308000	77781000	132370000	0	0	80107000
549	Q6ZHP6	Os02g0715400 protein	3	3	36.6	36.6	10.426	101	0	0	0	0	0	0	2609800000	2412900000	2299700000	2112500000	3132500000	4041800000	918210000	1002200000	1295700000	1213300000	1611500000	1846700000
550	Q0DY39	Os02g0717800 protein (Fragment)	1	1	25.5	25.5	11.187	98	79186000	0	0	57200000	0	0	0	67863000	58585000	115680000	100890000	58088000	80421000	117910000	85837000	64002000	0	59599000
551	Q6Z5K5	Sucrase-like protein	3	3	9.9	9.9	43.13	403	0	0	0	0	0	0	78133000	54775000	0	69842000	63174000	78352000	0	81474000	79222000	76199000	78913000	0
552	Q6Z329	Os02g0728100 protein	9	9	18.1	18.1	74.203	674	268320000	198750000	226880000	0	164060000	154810000	0	0	129530000	82908000	138770000	0	458680000	206150000	215300000	216420000	0	243850000
553	Q0DXV3	Os02g0731600 protein (Fragment)	4	4	30.6	30.6	11.771	108	0	0	0	0	0	0	812270000	752700000	853510000	0	818180000	840300000	1397500000	1043200000	1341600000	805540000	896350000	1492700000
554	A0A0E0CR62	DHO_dh domain-containing protein	4	4	11.2	11.2	42.311	383	152110000	175190000	145490000	109350000	228070000	202280000	0	0	0	0	0	0	0	0	0	0	0	0
555	I1P439	Pyruvate dehydrogenase E1 component subunit alpha (EC 1.2.4.1)	11	1	39.2	3.6	42.687	390	422500000	692290000	578860000	775000000	256400000	658600000	306030000	310750000	328650000	292860000	332650000	240550000	388630000	484280000	414830000	299300000	364740000	317420000
556	A0A0E0K562	Uncharacterized protein	5	5	29.8	29.8	18.031	161	205130000	144880000	191200000	275790000	446470000	288820000	317650000	354750000	141990000	285490000	238960000	432080000	254040000	0	236800000	249340000	214960000	145280000
557	A0A0E0CRK5	Peptidylprolyl isomerase (EC 5.2.1.8)	5	1	5.3	5.3	23.006	227	0	0	0	0	0	0	126120000	163090000	184350000	0	176690000	1262900000	169230000	125990000	218770000	224710000	137670000	145480000
558	A0A0D3FAL8	Uncharacterized protein	2	2	16.8	16.8	12.252	101	420360000	0	0	0	0	372070000	893980000	0	706540000	495880000	519800000	416820000	0	239140000	574920000	0	426840000	496280000
559	I1P4I4	M16C_associated domain-containing protein	34	2	46.4	3.8	113.09	1000	3869900000	3222500000	3518900000	2963800000	2470200000	2921100000	1371100000	1926500000	986870000	1659400000	3160900000	1750300000	2126900000	2685600000	2596900000	1858800000	2326600000	1987100000
560	Q6Z6G8	4-hydroxy-4-methyl-2-oxoglutarate aldolase (HMG aldolase) (EC 4.1.1.112) (EC 4.1.3.17) (Oxaloacetate decarboxylase)	3	3	26.2	26.2	17.786	168	91151000	112380000	0	63460000	0	0	0	113800000	172010000	141710000	213350000	189370000	190360000	0	285710000	142980000	0	79556000
561	Q6Z7Q1	Chlorophyll a-b binding protein, chloroplastic	4	4	29.9	29.9	27.895	261	145150000	209710000	173480000	0	386370000	235480000	115850000	148900000	150360000	149400000	140580000	107720000	66008000	83366000	0	120660000	175980000	133010000
562	A0A0D3FAW3	Uncharacterized protein	22	0	2.3	0	72.256	652	684440000	617280000	371910000	718570000	521300000	769500000	0	0	0	0	0	0	0	0	0	0	0	0
563	B8AJ45	Uncharacterized protein	9	3	29.3	12	38.959	368	1977600000	2398900000	2088000000	2123200000	1792000000	1893100000	1705700000	1798500000	1063100000	1671000000	2249900000	1317900000	1507700000	1740700000	1655400000	1645500000	1787700000	1359700000
564	Q6ZGJ8	Os02g0768600 protein (cDNA clone:006-201-B08, full insert sequence) (cDNA clone:006-311-D07, full insert sequence)	14	14	49.7	49.7	31.781	286	4599000000	5544500000	6021700000	7082000000	6118000000	4446000000	7959200000	7528300000	7448100000	8202500000	7715400000	11169000000	5970400000	6015100000	5727500000	6499000000	7415200000	8484500000
565	A2XA53	Uncharacterized protein	16	5	31	9.8	68.229	635	1357100000	1358200000	1196500000	947380000	843120000	1141900000	1792000000	2107400000	2022900000	2085400000	2259600000	2365500000	1289700000	1271800000	1675000000	1789200000	1604400000	1562300000
566	A0A0D3FB71	Uncharacterized protein	5	5	21.2	21.2	54.946	529	0	0	0	0	0	0	110280000	97657000	96814000	65325000	0	91083000	131980000	141350000	171670000	110640000	135830000	154830000
567	A2XAE0	Glutamate receptor	1	1	1.2	1.2	103.72	952	91747000	120470000	0	91730000	276000000	229190000	0	0	0	0	0	0	0	0	0	729390000	0	0
568	I1P535	Cytochrome b5 heme-binding domain-containing protein	4	1	57.8	14.7	10.84	102	480420000	398000000	0	0	0	417920000	54589000	216530000	252570000	293040000	0	212730000	338600000	203870000	254540000	285890000	186490000	288070000
569	I1P540	Uncharacterized protein	4	4	17.4	17.4	34.355	305	116160000	183960000	0	195110000	0	178800000	155120000	163790000	138210000	203690000	191340000	122450000	103870000	101800000	549530000	143620000	119020000	128470000
570	I1P549	RING-type domain-containing protein	3	3	11	11	39.942	365	0	0	0	0	0	0	122460000	0	0	0	67839000	103040000	136540000	106490000	171500000	44508000	114900000	86449000
571	Q84V24	Aspartate aminotransferase (EC 2.6.1.1) (Fragment)	21	21	58.7	58.7	45.874	414	4390400000	4167000000	4443600000	4220600000	3979200000	3799800000	4918000000	5618600000	3677800000	5105900000	7735100000	4870300000	4677000000	6304300000	3720700000	5950300000	6142200000	5178000000
572	Q6K850	Os02g0804500 protein	3	3	7.2	7.2	52.017	487	0	0	0	0	0	0	125760000	0	179140000	195840000	225090000	199590000	0	71176000	103970000	0	0	145360000
573	A0A0D3FBZ8	GST C-terminal domain-containing protein	5	3	18.7	11.5	42.15	391	422640000	333740000	448610000	258600000	262940000	297300000	260510000	275220000	443290000	246060000	0	179610000	165190000	210800000	227370000	215060000	233990000	324930000
574	A0A0E0CT29	Epimerase domain-containing protein	7	7	21	21	44.06	405	633270000	214430000	336910000	347460000	635290000	337680000	327090000	525540000	166500000	422430000	615850000	444770000	296310000	886580000	403430000	200220000	263020000	245810000
575	Q84P96	3-ketoacyl-CoA thiolase-like protein (Os02g0817700 protein)	14	2	44.2	5.4	46.829	448	750190000	350900000	169190000	728220000	0	177230000	1130100000	1424400000	1181900000	1068400000	1191700000	902230000	1026500000	1181900000	991350000	908650000	978100000	1050800000
576	Q6V9H7	Putative brown planthopper susceptibility protein Hd002A	5	5	45.7	45.7	18.879	173	438880000	651200000	458360000	450390000	537020000	441680000	617150000	442630000	926170000	1055900000	493180000	691120000	318730000	360070000	562780000	536800000	582260000	657910000
577	Q6EP22	Os02g0834700 protein	6	6	22	22	38.812	359	470920000	374760000	362850000	343840000	205440000	314030000	0	0	0	0	0	0	197960000	204240000	0	170570000	0	0
578	Q10T66	Expressed protein (Os03g0100200 protein) (cDNA clone:001-125-G06, full insert sequence) (cDNA clone:J023131F13, full insert sequence)	8	4	57.6	33	21.976	203	1892000000	1321300000	2354000000	1275500000	1154300000	928740000	3587900000	3798100000	7304700000	3390600000	2691600000	2147000000	1607400000	1970600000	4177400000	1981500000	1826300000	1614600000
579	Q0DW19	Os03g0101600 protein	3	3	11.6	11.6	34.807	328	0	0	0	0	0	0	0	0	0	76460000	113740000	73353000	122120000	125550000	149060000	83535000	87299000	0
580	A0A0D3FCT4	Nascent polypeptide-associated complex subunit beta	6	0	10.1	0	95.275	878	135290000	219840000	157900000	155230000	170750000	183770000	208870000	179090000	284390000	290130000	177050000	167470000	124940000	104460000	161410000	118810000	98425000	105830000
581	Q8LMR3	Nascent polypeptide-associated complex alpha subunit, putative, expressed (Os03g0121700 protein) (Putative nascent polypeptide-associated complex alpha chain) (cDNA clone:J023142E05, full insert sequence)	7	7	58.8	58.8	23.724	221	898910000	574740000	694840000	417770000	293820000	531140000	927420000	852170000	1702300000	1030500000	736050000	1130000000	817770000	612160000	1609500000	685480000	508380000	638800000
582	A0A0E0CUD6	Uncharacterized protein	3	3	25.7	25.7	16.088	152	451440000	301560000	469970000	335880000	252490000	310940000	401310000	388750000	610850000	552690000	450560000	386620000	390660000	345770000	447080000	236470000	163830000	226110000
583	A0A0E0GG57	Uncharacterized protein	3	1	19.1	6.6	25.833	241	0	0	0	0	0	0	145690000	119280000	239160000	240020000	105360000	83385000	68993000	170650000	204510000	114000000	102330000	47589000
584	Q9SNK3	Glyceraldehyde-3-phosphate dehydrogenase (EC 1.2.1.-)	25	2	5.4	5.4	47.11	444	0	0	0	0	0	0	1202100000	1263700000	1690200000	1274700000	781210000	1180500000	1208800000	2660600000	1333600000	1620600000	1601600000	1218900000
585	Q8H8D8	Glutathione S-transferase GSTF15 (Glutathione S-transferase, C-terminal domain containing protein, expressed) (Os03g0135100 protein) (cDNA clone:006-211-D02, full insert sequence)	6	1	12.9	5.3	25.657	225	0	0	99575000	60391000	198850000	134930000	0	0	114200000	117400000	0	79490000	152640000	0	248430000	113290000	94532000	145590000
586	B9FAY8	Aconitate hydratase (Aconitase) (EC 4.2.1.3)	16	2	24.5	2.6	98.826	907	417010000	564890000	0	641090000	709840000	439790000	393170000	482130000	332550000	431280000	572750000	467630000	675610000	417770000	410300000	606890000	674240000	513710000
587	A0A0D3FDX3	Uncharacterized protein	23	5	40	8.9	89.743	809	1461000000	1226100000	1451600000	872510000	1322600000	1043200000	1575700000	1620800000	2125300000	1012200000	1850600000	1384900000	1614400000	1472100000	1975800000	1113600000	1232900000	1467900000
588	I1P7R9	Uncharacterized protein	10	6	41.1	24.7	38.148	360	1977500000	1776000000	1339800000	1590900000	1398500000	1666500000	2023700000	2279500000	1621100000	2057200000	1869100000	2415900000	2461800000	1940800000	1843300000	2336300000	2331200000	2566100000
589	A0A0E0CVL5	Glutathione reductase (GRase) (EC 1.8.1.7)	13	13	31.7	31.7	60.2	555	1274600000	1090000000	518330000	899100000	775050000	642130000	185070000	679810000	172390000	451330000	4309200000	3559700000	313790000	358730000	358660000	473510000	572400000	2995400000
590	Q0IXR7	Os03g0167100 protein (Os10g0411700 protein)	1	1	18.5	18.5	7.4637	65	454860000	374640000	718420000	388110000	304330000	457600000	504770000	496480000	789690000	574560000	520650000	419010000	438270000	375200000	578890000	348240000	353690000	263680000
591	Q8S7W8	Os03g0170500 protein (Vip1 protein, putative, expressed)	2	2	15.1	15.1	19.235	185	209220000	209250000	223040000	252340000	217940000	217690000	151700000	177440000	263050000	176880000	157180000	119600000	273990000	192190000	230060000	129940000	186760000	188880000
592	A0A0E0K9D0	Uncharacterized protein	2	2	6.5	6.5	53.852	493	0	0	0	0	0	0	123830000	0	0	218050000	155970000	89715000	57403000	113830000	123240000	94888000	130880000	38720000
593	I1P873	Proteasome subunit alpha type (EC 3.4.25.1)	5	5	26.4	26.4	27.564	246	290560000	455780000	299640000	276790000	212110000	172020000	349020000	330990000	227310000	337300000	321530000	334530000	370640000	347420000	582850000	354040000	298760000	346660000
594	A6MZG9	Chloroplast 30S ribosomal protein S10 (Fragment)	5	5	65.3	65.3	11.338	98	586030000	404930000	745710000	268950000	0	230780000	342570000	449840000	653140000	388230000	268420000	208570000	304550000	344710000	1191900000	220290000	155150000	296760000
595	Q8H054	Putative methionyl-tRNA synthetase	7	7	13.5	13.5	64.353	579	113990000	82340000	0	0	0	97432000	0	82984000	76962000	0	306830000	0	124810000	59947000	116000000	0	103290000	92199000
596	Q10PW2	Tubulin alpha chain	4	1	3.3	3.3	50.06	449	0	0	0	0	0	0	0	59340000	37178000	69675000	112790000	57028000	61529000	25128000	64784000	51839000	72163000	37069000
597	Q10PV6	50S ribosomal protein L15, chloroplast, putative, expressed (Os03g0219900 protein)	6	6	23.2	23.2	27.877	263	408680000	311360000	789440000	253930000	370320000	325020000	480420000	665280000	556610000	530750000	207010000	351520000	403590000	490790000	369830000	309500000	380530000	319010000
598	A0A0E0CXP7	Purple acid phosphatase (EC 3.1.3.2)	2	2	7.7	7.7	33.667	297	0	0	0	0	0	0	24841000	0	141960000	24736000	46821000	67088000	10478000	0	19962000	36685000	41567000	12877000
599	Q10PB3	Translocase of chloroplast (EC 3.6.5.-)	5	1	19.3	5.2	36.28	327	290120000	186960000	451910000	358760000	382700000	376820000	261800000	234620000	159900000	235690000	245480000	103550000	298620000	210860000	399310000	282420000	232670000	165810000
600	A0A0D3FGJ8	TPR_REGION domain-containing protein	2	2	3.5	3.5	76.183	686	0	0	0	0	0	0	85974000	72292000	0	37410000	98278000	43250000	0	0	78640000	17630000	67539000	62367000
601	A0A0D3FGL2	Uncharacterized protein	4	4	15.9	15.9	31.422	290	591990000	442310000	840830000	488940000	366710000	477360000	890120000	1059600000	1360800000	893060000	632970000	675970000	569120000	706690000	689520000	612240000	404430000	480430000
602	Q10NA9	70 kDa heat shock protein (Heat shock cognate 70 kDa protein, putative, expressed) (Os03g0276500 protein) (cDNA clone:J023139H01, full insert sequence)	19	6	18.5	16.6	71.1	650	418020000	261590000	492600000	611920000	442510000	241510000	440580000	176690000	346990000	657410000	250040000	704850000	456110000	371370000	538950000	379830000	393680000	394670000
603	A0A0D3FGW4	RRM domain-containing protein	2	2	11	11	19.91	191	0	0	0	0	0	0	153840000	125180000	124050000	168570000	141510000	166170000	83655000	105190000	104510000	95605000	129980000	109240000
604	A0A0E0KC17	Uncharacterized protein	10	10	36.4	36.4	22.408	209	10592000000	13313000000	13706000000	9782000000	11867000000	13394000000	29820000000	25227000000	26559000000	27534000000	18628000000	28582000000	15943000000	16869000000	17585000000	16468000000	27345000000	15387000000
605	Q0KIW5	Kinase binding protein (Fragment)	4	4	28.2	28.2	15.851	142	228080000	262830000	129130000	236540000	0	0	319680000	548700000	464680000	505900000	366880000	403260000	380250000	513430000	402830000	359010000	434240000	346960000
606	B8ALJ3	Uncharacterized protein	1	1	5.9	5.9	25.791	239	0	0	0	0	0	0	151270000	236140000	136550000	91446000	246190000	216520000	177110000	155080000	205060000	174150000	168250000	219200000
607	A0A0D3FH32	PEROXIDASE_4 domain-containing protein	11	1	10	10	27.185	250	0	0	0	0	0	0	0	0	0	0	0	0	0	0	224000000	94199000	75157000	123050000
608	A0A0D3FHB0	Uncharacterized protein	4	4	24.3	24.3	26.543	235	148370000	290880000	0	276500000	453120000	159150000	87404000	304700000	122330000	0	479560000	591450000	407990000	149640000	173680000	387100000	367370000	310960000
609	Q2WEA7	Eukaryotic translation initiation factor 2 alpha	6	6	25.1	25.1	38.253	339	340770000	211680000	289040000	183600000	0	167690000	0	0	0	0	0	0	243190000	270410000	0	185530000	0	0
610	A0A0D3FHC2	Uncharacterized protein	5	4	35.5	30.4	49.91	434	593180000	391100000	564250000	489620000	749250000	510420000	869360000	1040400000	986600000	846360000	1084900000	675160000	772330000	850840000	1045100000	548390000	638030000	469570000
611	A0A0E0CZB4	Aminotran_1_2 domain-containing protein	10	10	35.8	35.8	44.798	413	1174000000	1156000000	1242600000	1419800000	1333400000	1203000000	1060700000	1086900000	1122000000	808370000	1079500000	752770000	607490000	1068200000	1209700000	688270000	726460000	672710000
612	A0A0D3FHK5	Peptidase_S9 domain-containing protein	15	1	24.5	2	102.33	918	892540000	625760000	616240000	799550000	343150000	0	529460000	585050000	511430000	572700000	688570000	358220000	459670000	595070000	462160000	460890000	679630000	493080000
613	A0A0E0KCT5	ATP-dependent Clp protease proteolytic subunit	3	3	21.3	21.3	27.667	253	221990000	156610000	0	0	0	0	108440000	0	0	60499000	226430000	136570000	0	116530000	0	0	0	0
614	Q10MD5	ETC complex I subunit conserved region family protein, expressed (Os03g0313000 protein)	6	6	45.7	45.7	19.513	173	0	0	181270000	224940000	136970000	0	206260000	225680000	274110000	240020000	196020000	292020000	127790000	100970000	107390000	171600000	173670000	132840000
615	A0A0E0GLK8	Uncharacterized protein	14	3	53.1	15.5	39.822	367	3368200000	2131900000	3347200000	2041800000	1639000000	2108100000	4168300000	4687600000	5908300000	3425300000	2936800000	3747000000	3790000000	3522500000	4860500000	3272300000	2744500000	3570400000
616	Q10M94	Glucose-6-phosphate 1-dehydrogenase (EC 1.1.1.49)	5	4	11.3	9.4	70.776	629	0	135350000	0	272140000	0	275630000	287050000	297810000	254050000	290240000	392980000	226630000	117310000	159820000	110680000	159080000	335320000	159670000
617	A0A0E0KD36	HIT domain-containing protein	3	1	34.4	9.4	14.094	128	179450000	157490000	240690000	0	179400000	176350000	412310000	0	383540000	406520000	449610000	371780000	250510000	196970000	387300000	257590000	280130000	263590000
618	Q10LW8	Hydroxyacylglutathione hydrolase, putative, expressed (Os03g0332400 protein) (cDNA clone:J033121D04, full insert sequence)	2	2	8.9	8.9	28.562	258	0	0	0	0	0	0	0	94088000	91321000	101690000	100100000	140640000	0	0	0	0	0	0
619	A0A0E0KDB4	ABC transporter domain-containing protein	7	7	39.1	39.1	23.524	215	259200000	460200000	447920000	465490000	438500000	501150000	831050000	612120000	540370000	850620000	1128000000	1212300000	426500000	0	551130000	510830000	735300000	521430000
620	Q10LV8	Eukaryotic translation initiation factor 2 beta subunit, putative, expressed	2	2	10	10	23.715	209	99530000	104780000	110100000	97577000	107050000	94814000	0	0	0	0	0	0	85722000	0	0	51010000	0	0
621	Q10LR6	Ribosomal protein L19	4	1	25	8.7	24.141	208	616400000	474420000	682140000	529540000	629170000	628340000	685650000	945430000	838020000	761900000	713240000	823220000	496150000	526770000	559290000	422710000	580870000	682710000
622	A0A0E0KDK6	Uncharacterized protein	4	3	36.9	30	14.456	130	301360000	193780000	339590000	230840000	336120000	300140000	0	673470000	568600000	690700000	342860000	641470000	472230000	410650000	500090000	343880000	294830000	388140000
623	A0A0E0D0N3	Uncharacterized protein	9	9	17.8	17.8	64.013	578	2036000000	1221800000	1956000000	898830000	821680000	1216900000	1535900000	1913000000	2073400000	2038800000	1189300000	1445200000	1371500000	1555100000	1691000000	1297600000	1111300000	1156500000
624	Q10L34	Expressed protein	1	1	7.9	7.9	16.505	151	50181000	66174000	58554000	37964000	45228000	39973000	0	9448400	6979900	5613700	6279200	8624300	68381000	64126000	0	33717000	0	0
625	Q10KJ6	Expressed protein	1	1	6.9	6.9	17.998	160	0	0	0	0	0	0	45095000	0	87122000	94019000	0	66463000	19463000	33610000	50449000	0	0	0
626	Q75LR5	40S ribosomal protein S6	4	4	21.6	21.6	28.058	245	946140000	546000000	834110000	302880000	276400000	762650000	885190000	888040000	1334300000	727850000	782550000	942060000	1251300000	1039000000	1158500000	764110000	432290000	828880000
627	Q10KA9	Transthyretin family protein, expressed	1	1	9.6	9.6	24.985	230	0	0	0	0	0	0	43181000	75055000	0	74780000	111340000	80567000	49820000	28220000	45728000	0	23333000	0
628	Q10K23	Jacalin-like lectin domain containing protein, expressed (cDNA, clone: J065163K13, full insert sequence)	2	2	22.7	22.7	18.271	176	0	0	0	0	0	0	127620000	88150000	254130000	212680000	118380000	131580000	148530000	118930000	231570000	135550000	0	178120000
629	A0A0E0D247	Glucose-6-phosphate 1-dehydrogenase (EC 1.1.1.49)	3	2	3.3	3.3	68.221	605	94279000	0	0	0	0	0	77232000	119600000	161930000	0	145790000	136760000	0	0	138820000	0	60796000	33421000
630	A0A0E0KF87	IU_nuc_hydro domain-containing protein	1	1	4.3	4.3	27.073	254	0	0	0	0	0	0	79093000	57577000	77416000	46752000	54839000	40681000	0	0	23656000	0	0	0
631	A0A0D3FK26	U-box domain-containing protein	1	1	1.4	1.4	110.08	977	44390000	29668000	49651000	0	0	35085000	0	0	0	0	0	0	33884000	0	0	31235000	0	0
632	A3AJH2	Uncharacterized protein	5	5	10.2	10.2	71.621	645	84869000	60724000	82564000	35487000	45087000	59336000	44385000	0	0	0	60699000	0	43662000	41686000	0	13741000	0	38899000
633	Q10I42	HAD-superfamily hydrolase, subfamily IA, variant 3 containing protein, expressed (Os03g0565200 protein)	9	9	32.8	32.8	33.702	320	2091000000	2766800000	3787100000	3168300000	1918500000	1978800000	3260800000	3610700000	4100300000	4108000000	3518200000	4198600000	3975300000	4093900000	2688200000	3926800000	3853800000	2831300000
634	A0A0E0D328	KH type-2 domain-containing protein	9	9	51.3	51.3	25.434	228	642930000	907560000	730950000	544690000	400350000	785800000	551570000	411780000	686690000	169430000	506370000	285050000	70570000	714280000	659080000	0	0	460660000
635	I1PD02	PDZ domain-containing protein	3	3	14	14	43.519	415	0	0	0	0	0	0	155500000	235450000	188130000	174380000	290020000	192230000	204180000	121920000	226440000	145630000	149110000	128030000
636	Q6F2U7	Inositol-1-monophosphatase (EC 3.1.3.25)	2	2	12.7	12.7	28.973	267	0	0	0	0	0	0	176490000	151220000	122580000	130200000	116900000	116540000	89246000	140860000	138380000	144400000	133950000	52065000
637	A0A0E0ETN5	Uncharacterized protein	4	1	13	3.3	42.695	393	132590000	174550000	217080000	142970000	0	0	264070000	177230000	313750000	387180000	295670000	387750000	87711000	40924000	53335000	203120000	0	138890000
638	A0A0D3FKZ8	Uncharacterized protein	1	1	15.6	15.6	9.7514	90	330110000	347740000	353070000	217980000	288140000	323840000	117780000	262120000	110680000	143040000	280120000	182960000	236190000	261110000	0	234220000	235460000	178610000
639	I1PYT7	Ferredoxin--NADP reductase, chloroplastic (FNR) (EC 1.18.1.2)	19	0	37.6	0	39.976	362	10752000000	11160000000	8434500000	13817000000	10632000000	11469000000	9496700000	9835201000	7532800000	10782000000	12521000000	10866000000	7911100000	8643100000	4884000000	10280000000	11398000000	7633500000
640	A0A0E0LAW6	Ribosomal protein L15	1	1	8.8	8.8	18.809	160	207030000	131880000	193500000	148990000	143050000	173240000	206480000	233000000	310400000	209830000	218120000	173760000	194800000	221000000	119580000	193030000	167100000	98297000
641	Q0DQD8	Os03g0606200 protein	2	2	34.5	34.5	6.9711	58	140330000	128240000	175910000	117860000	207210000	275280000	104510000	147770000	85293000	241670000	282360000	89749000	139240000	227840000	70880000	153840000	194850000	170070000
642	Q10GW1	Oxidoreductase, aldo/keto reductase family protein, expressed	13	5	57.9	16.8	32.144	285	2334800000	2304700000	1785700000	2370100000	831720000	1635500000	1738400000	1852000000	1320800000	2108700000	2431500000	2224600000	1656700000	2153400000	2095000000	2487500000	2061800000	2372600000
643	Q6AV23	Os03g0619400 protein (T-complex protein 1, beta subunit, putative, expressed) (TCP-1/cpn60 chaperonin)	3	3	10.1	10.1	57.228	525	0	0	0	0	0	0	70460000	46537000	102320000	42126000	81136000	47725000	47645000	47887000	83659000	25430000	38763000	33184000
644	A0A0D3FLJ0	Uncharacterized protein	2	2	26.9	26.9	9.7359	93	0	0	0	0	0	0	0	0	0	0	0	0	231810000	180450000	283430000	205080000	226920000	290030000
645	A0A0E0KHJ9	Uncharacterized protein	1	1	18.3	18.3	11.076	93	0	0	0	0	0	0	192500000	152450000	0	202530000	156400000	234630000	133810000	0	0	189920000	161090000	136140000
646	Q6AV57	Os03g0691400 protein (Thioesterase family protein, putative, expressed) (cDNA clone:J023084L19, full insert sequence)	3	3	22	22	17.434	164	101330000	0	0	0	0	0	0	66137000	47719000	0	43868000	80055000	131310000	128410000	461670000	88828000	79700000	75982000
647	A0A0E0KHR3	Uncharacterized protein	1	1	1.2	1.2	114.26	1008	0	0	0	0	0	0	165370000	0	0	0	0	0	109080000	107560000	163900000	65389000	0	94512000
648	A0A0E0D4X1	Uncharacterized protein	4	4	13.6	13.6	41.27	389	300990000	359350000	305900000	476960000	159000000	260010000	150860000	267840000	257370000	209740000	199850000	242830000	327000000	194310000	238860000	198350000	281660000	235800000
649	A0A0E0GSH2	Uncharacterized protein	4	4	28	28	18.048	161	253350000	403380000	462160000	255540000	271080000	260170000	494820000	706610000	955690000	383720000	384490000	400290000	656280000	500600000	736520000	383280000	291680000	527460000
650	A0A0E0D5C8	Uncharacterized protein	7	1	29.5	4.6	28.781	261	216730000	278070000	383940000	435950000	265700000	186190000	945060000	1083900000	724110000	1760000000	2062000000	2582700000	520170000	544670000	625630000	1140700000	608590000	698610000
651	Q8W317	NADH-ubiquinone oxidoreductase 75 kDa subunit, mitochondrial, putative, expressed (Os03g0713400 protein) (cDNA clone:J023087M21, full insert sequence)	14	2	34.7	5.2	81.116	747	634830000	475560000	0	814480000	0	524230000	594340000	754960000	788570000	835210000	834570000	715000000	625100000	715000000	792780000	866660000	840530000	489300000
652	Q0DP12	Os03g0722600 protein	1	1	5	5	36.063	342	77586000	0	0	0	0	43553000	0	0	153330000	128520000	106130000	186430000	132510000	0	0	101410000	128530000	132310000
653	A0A0E0GT95	Uncharacterized protein	2	2	13.2	13.2	21.586	205	110030000	256980000	0	95754000	0	73858000	147990000	194720000	118030000	172580000	298060000	169580000	84981000	96932000	53158000	73543000	0	42156000
654	A0A0D3FNL4	Uncharacterized protein	7	1	22.1	2.9	46.372	443	0	0	0	0	0	0	434350000	476610000	279160000	646850000	656240000	805430000	327280000	171620000	248530000	513780000	613850000	418500000
655	I1PFA0	Serine hydroxymethyltransferase (EC 2.1.2.1)	26	1	68.4	3.7	55.928	509	32103000000	29878000000	35151000000	31844000000	29484000000	29839000000	28020000000	27959000000	21608000000	22471000000	27485000000	26910000000	21981000000	30011000000	26234000000	35241000000	31923000000	28685000000
656	A0A0E0GTJ0	DUF3700 domain-containing protein	5	5	25.1	25.1	26.403	251	163940000	156410000	204610000	131960000	155970000	162550000	109930000	0	103040000	113220000	93869000	88657000	105410000	73243000	0	111400000	81370000	99072000
657	A0A0D3FP17	Uncharacterized protein	1	1	7.6	7.6	18.657	170	0	0	0	0	0	0	126700000	116340000	176440000	182950000	185550000	271910000	77538000	0	58914000	22970000	206950000	133990000
658	Q10CU9	Glycosyl hydrolase family 3 N terminal domain containing protein, expressed (Os03g0749300 protein) (cDNA clone:J013001H22, full insert sequence)	11	8	21.1	17	67.777	625	595130000	567440000	0	457840000	0	611530000	939250000	1318300000	1437500000	734770000	874540000	705880000	1122800000	735780000	1068900000	639240000	945600000	825290000
659	Q10CU4	Glycosyl hydrolase family 3 N terminal domain containing protein, expressed (Os03g0749500 protein) (cDNA clone:J033023H22, full insert sequence)	11	1	1.9	1.9	67.621	626	0	0	0	0	0	0	0	197240000	0	0	0	0	111250000	300710000	107060000	0	0	0
660	Q9LEE4	Eukaryotic translation initiation factor 5A (eIF-5A)	4	1	7.5	7.5	17.532	161	0	0	0	0	0	0	594370000	472630000	591860000	481220000	465550000	551980000	448370000	0	483760000	373190000	340620000	458540000
661	Q93Y73	Aspartate-semialdehyde dehydrogenase family protein, expressed (Os03g0760700 protein)	6	6	27.7	27.7	40.177	375	266100000	0	192700000	215490000	270720000	240280000	320390000	329420000	292100000	229080000	408890000	288890000	229580000	0	432980000	192570000	341240000	370960000
662	B9F5W8	Uncharacterized protein	3	3	18	18	19.513	178	1782900000	1039800000	1783200000	916370000	623920000	1057000000	0	0	2116000000	0	776030000	767780000	2070600000	0	869720000	0	488840000	1393400000
663	Q7XZX4	40S ribosomal protein S29, putative, expressed (Os03g0773150 protein) (Os11g0634500 protein) (Os12g0508300 protein)	1	1	17.9	17.9	6.4144	56	253860000	18925000	123810000	74546000	224780000	99418000	0	0	0	0	0	0	0	0	0	308060000	0	38961000
664	A0A0D3FPY5	Uncharacterized protein	4	1	16.5	5.3	46.69	417	0	0	0	0	0	0	60443000	58957000	73540000	45626000	96744000	54424000	139130000	82608000	473490000	84852000	103730000	69421000
665	A0A0D3FQ57	Ribos_L4_asso_C domain-containing protein	9	2	9.2	9.2	42.773	390	589070000	474350000	538840000	470190000	123850000	442520000	642890000	1126900000	130170000	57154000	612920000	816670000	580320000	771130000	1163300000	521520000	503130000	619400000
666	Q84M34	Cytochrome b-c1 complex subunit 7	2	2	21.4	21.4	15.035	126	0	0	0	0	0	0	80602000	0	80155000	77041000	114080000	107280000	0	0	131670000	111240000	0	0
667	A0A0E0D8L0	Uncharacterized protein	4	1	6	2	93.802	846	0	0	0	0	0	0	84957000	0	0	47540000	77076000	81976000	80456000	0	46349000	0	0	45673000
668	Q84TA8	Os03g0819900 protein (Ras-related protein ARA-3, putative, expressed) (Small GTP-binding protein) (cDNA clone:001-039-C11, full insert sequence) (cDNA clone:J033126H16, full insert sequence)	6	2	33.2	10.7	23.779	214	592200000	500750000	823620000	612780000	698630000	402630000	312220000	257240000	186740000	319370000	296020000	43427000	430970000	456240000	490210000	213960000	302400000	225970000
669	A0A0D3FQQ4	Uncharacterized protein	6	0	5.1	0	30.476	273	0	0	0	0	0	0	50801000	0	0	109390000	138110000	121520000	0	0	0	0	0	0
670	A0A0D3FQQ8	Uncharacterized protein	20	3	7.1	5.4	71.184	648	454770000	536020000	870770000	430740000	638030000	448270000	335180000	374240000	300330000	364480000	390040000	308590000	310370000	315270000	459800000	290990000	392750000	303800000
671	Q852A3	Expressed protein (Os03g0822200 protein) (cDNA clone:006-208-E08, full insert sequence) (cDNA clone:006-305-C03, full insert sequence) (cDNA clone:J023017D04, full insert sequence)	5	1	29.6	5.1	27.91	257	0	0	0	0	0	0	527660000	496000000	448440000	661660000	675000000	709380000	471420000	510130000	533130000	662750000	596740000	614430000
672	C7J066	Os03g0823100 protein (Fragment)	2	2	9.2	9.2	32.77	303	0	0	0	0	0	0	86752000	101280000	99996000	96110000	153240000	99932000	110200000	162730000	102720000	85995000	118780000	81851000
673	Q75LD9	Os03g0843300 protein (Salt tolerance protein, putative, expressed) (cDNA clone:001-035-H09, full insert sequence) (cDNA clone:006-311-B05, full insert sequence) (cDNA clone:J023069E08, full insert sequence)	3	3	14.6	14.6	34.798	316	0	0	0	0	0	0	0	69814000	0	63552000	79837000	98276000	0	0	0	0	120430000	106480000
674	A3APM6	Uncharacterized protein	4	4	21.4	21.4	22.887	215	761600000	459530000	613880000	346820000	340820000	387630000	615810000	1032500000	859930000	437280000	489260000	372420000	738550000	664510000	569470000	469290000	442230000	413410000
675	Q75LC1	S1 RNA binding domain containing protein, expressed	5	5	17.2	17.2	41.137	379	150180000	268360000	201920000	163990000	173370000	226120000	125460000	0	222250000	57505000	137680000	193170000	482020000	488330000	191830000	721790000	329350000	307900000
676	A0A0E0D9L9	Elongation factor Tu	12	11	35.7	35.7	48.335	451	256660000	163160000	333970000	99497000	0	290450000	330370000	255910000	302700000	360760000	350860000	262170000	196340000	460240000	473870000	490140000	584560000	270380000
677	A0A0E0GWL9	ANK_REP_REGION domain-containing protein	10	2	46.7	8.9	35.989	338	932800000	743700000	727490000	654310000	421780000	688150000	2248700000	899150000	1554600000	1237700000	489650000	1559500000	596930000	604170000	559610000	402240000	545940000	1059400000
678	A0A0E0GWX8	Ribosom_S30AE_C domain-containing protein	5	5	27.3	27.3	31.57	286	0	54293000	0	123830000	0	0	100500000	220470000	121610000	236230000	0	127060000	0	222820000	146340000	0	91066000	138890000
679	B9F800	Uncharacterized protein	6	4	27.3	21.1	35.748	322	785930000	581260000	629020000	531720000	721080000	622640000	998490000	1219300000	571120000	742250000	1148300000	969940000	823300000	778690000	785500000	1006600000	1382000000	679100000
680	Q7X9A7	60 kDa chaperonin alpha subunit (RuBisCO subunit binding-protein alpha subunit, chloroplast, putative, expressed)	10	1	2.2	2.2	61.4	584	0	0	0	0	0	0	96831000	133050000	152750000	171000000	196330000	261070000	0	0	0	63528000	114230000	115610000
681	A0A0D3FS31	Uncharacterized protein	4	3	4.2	4.2	170.89	1586	990610000	461530000	300420000	483750000	420020000	253340000	0	0	0	0	0	0	0	0	0	0	0	0
682	Q0JF69	Os04g0137500 protein (Fragment)	2	2	25.5	25.5	11.598	102	0	0	0	0	0	0	0	74177000	0	94054000	36926000	67886000	0	0	0	0	0	0
683	D0TZG4	Pullulanase	3	3	3.8	3.8	109.01	977	38317000	43993000	36278000	52946000	44570000	28243000	13856000	0	45323000	0	121780000	33646000	0	0	0	0	0	0
684	I1PJ02	Uncharacterized protein	7	7	28.1	28.1	36.461	342	836700000	739050000	842350000	845000000	538900000	697250000	1217800000	1200800000	1040500000	912860000	1003300000	1003400000	1053500000	904700000	1678200000	417820000	1056600000	977130000
685	Q84JG8	Chloroplast sedoheptulose-1,7-bisphosphatase (Sedoheptulose-1,7-bisphosphatase)	16	16	50.5	50.5	42.245	392	19706000000	21740000000	15936000000	24143000000	16397000000	17417000000	21090000000	23907000000	21822000000	21608000000	21728000000	23776000000	24310000000	23610000000	20858000000	24849000000	25184000000	20053000000
686	A0A0E0GY66	4-hydroxy-tetrahydrodipicolinate synthase (HTPA synthase) (EC 4.3.3.7)	2	2	6.9	6.9	34.902	319	0	0	0	0	0	0	48713000	0	0	57472000	0	55742000	75626000	30345000	90506000	123710000	53727000	55611000
687	B8ARK2	Amine oxidase (EC 1.4.3.-)	8	1	15.3	1.2	83.209	750	180930000	325700000	131380000	233090000	0	295260000	135170000	0	81999000	193800000	112210000	126830000	252600000	289670000	286720000	222380000	0	147550000
688	Q7XVQ8	OSJNBa0079M09.8 protein	7	7	40.9	40.9	26.858	252	169730000	113390000	0	117740000	0	80296000	202090000	198840000	221020000	86378000	182380000	240580000	78566000	138640000	183800000	95820000	97502000	177680000
689	A0A0E0KNY4	L51_S25_CI-B8 domain-containing protein	3	3	36.1	36.1	10.825	97	114100000	117270000	61651000	97849000	0	81428000	0	0	163070000	0	203390000	200160000	157280000	0	135880000	167040000	83039000	183490000
690	A0A0D3FUB0	Uncharacterized protein	10	4	18.9	8	76.411	702	381970000	282810000	404260000	282230000	353260000	402470000	0	0	114040000	0	191120000	169230000	339970000	0	325500000	228930000	252670000	291050000
691	I1P0E9	40S ribosomal protein S27	3	3	44.2	44.2	9.528	86	651180000	411730000	701460000	367070000	406420000	597390000	385320000	417410000	544020000	459550000	408530000	333350000	322890000	323200000	454210000	240650000	283210000	310450000
692	A2XS59	40S ribosomal protein S8	10	0	6.3	0	24.912	221	342940000	202470000	398830000	97139000	268190000	222770000	0	0	167480000	0	0	0	211570000	237830000	323120000	158810000	42514000	0
693	A2XSG1	Uncharacterized protein	3	3	10.3	10.3	43.704	409	171860000	139190000	199770000	118120000	0	73749000	159770000	120820000	93628000	0	161840000	170790000	113060000	185360000	121340000	195850000	115510000	212580000
694	I1PKG5	Uncharacterized protein	4	4	22	22	14.224	123	374410000	189970000	171880000	302530000	231450000	338520000	382980000	415310000	644460000	316550000	316130000	368900000	402680000	454980000	350480000	188460000	168360000	307780000
695	A3AT06	3-oxoacyl-[acyl-carrier-protein] reductase (EC 1.1.1.100)	4	4	22.3	22.3	28.185	269	313680000	153130000	212600000	190940000	205770000	152210000	209640000	178400000	225490000	232910000	249070000	173110000	257240000	315500000	238310000	174580000	154680000	0
696	Q7XMI6	Eukaryotic translation initiation factor 3 subunit H (eIF3h)	2	2	8.4	8.4	39.156	347	0	0	0	0	0	0	54614000	40381000	24767000	45130000	57348000	52258000	0	64250000	64374000	60644000	83739000	35938000
697	I1PKM4	Uncharacterized protein	11	2	41.1	10.3	41.354	389	602660000	507530000	520840000	338420000	386660000	359580000	474730000	383050000	150310000	251200000	605410000	339230000	455090000	676350000	467430000	357260000	424660000	551260000
698	Q7XVM2	Os04g0394200 protein (cDNA clone:J023045A15, full insert sequence)	9	9	25.2	25.2	48.283	440	647780000	973710000	507020000	881500000	443180000	1022900000	1895300000	1510700000	1399800000	1512500000	1929600000	2170400000	1653700000	928750000	1709400000	1497000000	1459300000	1738000000
699	A3ATF3	Cytochrome b-c1 complex subunit Rieske, mitochondrial (EC 7.1.1.8)	1	1	4.6	4.6	23.935	218	277290000	0	0	0	0	188320000	276010000	170520000	215860000	207100000	219350000	422210000	164380000	0	0	159030000	399370000	334230000
700	Q7XV86	Calnexin (Os04g0402100 protein) (cDNA clone:J023008D14, full insert sequence)	9	9	21.6	21.6	60.729	537	408300000	174260000	0	203020000	0	111420000	441760000	267340000	403850000	266070000	325910000	198970000	361480000	262050000	857000000	227250000	0	272770000
701	Q7X8V5	Acetyl-coenzyme A synthetase (EC 6.2.1.1)	11	2	20.1	3.8	70.087	632	348070000	595700000	464350000	494020000	207990000	918270000	335490000	341950000	273050000	278170000	143310000	0	290020000	444020000	136110000	280770000	361890000	191610000
702	Q7XVG7	Ferredoxin	2	2	23	23	16.064	152	0	0	0	0	0	0	1004900000	631740000	742630000	739210000	598630000	666050000	285810000	372260000	218230000	374030000	267510000	470450000
703	A0A0D3FVV7	Uncharacterized protein	7	4	41.6	27.7	24.362	231	0	0	0	0	0	0	0	0	0	0	0	0	1271400000	935830000	1430000000	1319000000	2229600000	2162400000
704	A2XTK3	GrpE protein homolog	7	7	42	42	31.368	288	844920000	695060000	658000000	710710000	471060000	943560000	1747600000	1406800000	2181500000	2196300000	1594700000	2262100000	945910000	792590000	1199400000	1033900000	1185900000	856770000
705	Q7XRB6	Os04g0435700 protein (cDNA clone:J023123M01, full insert sequence)	10	10	30.2	30.2	48.172	453	562980000	676330000	676820000	796170000	390930000	510300000	692230000	835560000	742760000	886320000	525040000	1026900000	1098800000	955550000	945440000	721350000	756080000	1085300000
706	Q7XQG5	OJ000114_01.12 protein	9	9	33.5	33.5	40.587	376	321250000	286550000	270490000	0	0	299130000	678600000	485790000	728980000	376380000	449010000	578610000	396720000	205550000	340590000	156720000	427210000	379950000
707	Q7X5X9	Os04g0444600 protein (cDNA clone:J013000B21, full insert sequence)	5	5	20	20	47.596	425	229240000	211790000	0	0	0	0	97817000	178550000	160630000	167320000	170670000	0	186790000	184900000	219920000	148050000	149720000	146270000
708	Q01J39	OSIGBa0140O07.4 protein	6	1	15.5	15.5	16.415	148	153860000	310170000	213990000	263060000	270710000	0	0	59369000	0	0	0	0	232130000	97503000	256340000	255190000	258850000	217180000
709	Q7XV22	Gamma-glutamylcyclotransferase (EC 4.3.2.9)	4	4	33.2	33.2	21.153	187	97317000	100310000	0	124310000	0	167290000	458310000	922020000	344910000	263820000	274450000	577170000	120180000	194140000	211750000	193280000	129910000	130260000
710	Q7XV11	Chlorophyll a-b binding protein, chloroplastic	8	8	44.8	44.8	27.06	252	6950600000	11331000000	8651600000	18239000000	15171000000	7789900000	20157000000	23434000000	23254000000	28757000000	23361000000	23049000000	20772000000	17950000000	14578000000	19853000000	18422000000	23299000000
711	I1PLV4	Uncharacterized protein	4	4	10.7	10.7	60.712	571	0	0	0	0	0	0	0	0	0	0	0	0	86563000	129380000	76577000	125800000	166070000	91061000
712	Q7X8A1	Glyceraldehyde-3-phosphate dehydrogenase (EC 1.2.1.-)	21	6	51.7	26.9	42.715	402	32580000000	36919000000	39157000000	33963000000	32783000000	31602000000	34718000000	34505000000	31670000000	35775000000	33555000000	34256000000	36306000000	37723000000	31336000000	35378000000	38368000000	33327000000
713	A6MZT1	Plastid-specific 30S ribosomal protein (Fragment)	1	1	9.7	9.7	19.186	176	0	0	0	0	0	0	435280000	201650000	313760000	177370000	173040000	183060000	0	90175000	84764000	0	87917000	117290000
714	Q0JCI6	Os04g0467700 protein (Fragment)	6	6	32.9	32.9	26.602	246	0	0	0	0	0	0	155640000	199380000	249100000	87399000	136780000	209590000	221860000	101940000	392340000	147250000	203810000	102730000
715	Q7XR19	60S ribosomal protein L6	6	2	30.6	11.7	24.628	222	317810000	364050000	548610000	79160000	223120000	250720000	432960000	249590000	486620000	376110000	353730000	383340000	519100000	580870000	610310000	230320000	222190000	289450000
716	Q8RY51	Glucose-6-phosphate 1-dehydrogenase (EC 1.1.1.49)	3	3	6.9	6.9	57.688	505	102530000	0	0	0	66982000	125930000	247660000	435700000	0	367660000	481680000	191970000	69349000	149700000	201350000	0	138880000	53029000
717	Q7F8Y3	Os04g0504600 protein	5	3	10.3	8.3	53.445	503	242680000	322070000	265650000	344570000	362560000	336220000	0	0	0	0	0	0	0	0	0	0	0	0
718	A0A0E0F714	PG_binding_1 domain-containing protein	3	1	3	3	39.347	361	0	0	0	0	0	0	280480000	277700000	326790000	356200000	359090000	382980000	300900000	328010000	154160000	434710000	371340000	253300000
719	B9F156	Ribosomal_L14e domain-containing protein	2	2	14.3	14.3	14.378	126	492640000	452550000	782910000	439930000	303920000	504840000	0	591480000	203990000	187880000	483990000	224150000	242380000	517490000	416500000	225160000	0	260910000
720	B9FGB1	Uncharacterized protein	3	2	6.7	4.8	68.89	631	0	0	0	0	0	0	0	25164000	0	27387000	54678000	29465000	0	0	0	0	0	0
721	Q5QT28	Putative remorin 1 protein (Fragment)	5	5	37.9	37.9	19.821	195	488380000	638400000	605000000	1118700000	826530000	1405900000	1843200000	2525600000	1728300000	3420500000	2576200000	3839000000	2308100000	1330800000	2395800000	2074800000	1100400000	1803700000
722	I1PNF0	Elongation factor G, chloroplastic (cEF-G)	31	2	64.7	3.8	77.426	702	6926700000	6116700000	8353200000	7477500000	7649900000	6590500000	6832900000	8687100000	9230800000	6315400000	7333600000	7375900000	10844000000	9712400000	11167000000	7501400000	7267200000	8323800000
723	I1PNF8	Uncharacterized protein	8	1	10	10	25.563	220	0	0	0	0	0	0	0	0	0	0	0	0	141870000	93763000	163530000	137090000	0	161190000
724	A0A0E0KTK7	AA_kinase domain-containing protein	3	3	4.9	4.9	94.539	871	90730000	140620000	112600000	79913000	155040000	100910000	108880000	141530000	84336000	130110000	93354000	109980000	0	0	128000000	85757000	95463000	111350000
725	A0A0E0KTM2	PAP_fibrillin domain-containing protein	1	1	4.8	4.8	22.969	209	34485000	49832000	116340000	125260000	116240000	59501000	0	0	6888900	0	0	0	0	33586000	0	0	0	0
726	Q7XT29	Os04g0554800 protein (cDNA, clone: J075130A11, full insert sequence)	2	1	9.5	9.5	13.899	137	0	0	0	0	0	0	107670000	70465000	73846000	92590000	57835000	59063000	422230000	306500000	376140000	129330000	187970000	103850000
727	Q8L8G3	Glutathione peroxidase	2	1	8.9	8.9	18.483	168	0	0	0	0	0	0	259440000	282500000	207250000	287890000	396330000	338510000	162490000	153340000	194720000	211790000	264660000	258790000
728	Q7XSQ6	OSJNBa0084K11.8 protein	4	2	11	5.3	59.071	529	0	0	0	0	0	0	0	0	0	0	150490000	78878000	301180000	281290000	211990000	268700000	379590000	367850000
729	Q7XQJ5	Glycosyltransferase (EC 2.4.1.-)	4	4	13.6	13.6	50.564	464	0	0	0	0	0	0	67770000	77607000	0	60459000	171880000	123820000	70766000	67725000	73620000	71376000	97980000	66414000
730	I1PP85	Uncharacterized protein	7	7	24.7	24.7	31.669	291	454300000	519250000	468650000	261610000	344590000	273440000	743960000	712500000	520450000	973140000	496940000	814250000	735580000	657610000	589260000	517760000	595240000	509020000
731	Q7F9L9	OSJNBa0006A01.5 protein	3	3	27.3	27.3	17.792	161	242280000	156240000	190580000	297320000	0	0	0	0	0	0	0	0	0	0	0	0	0	0
732	A0A0E0KUM1	Uncharacterized protein	2	2	6.4	6.4	45.228	404	0	0	0	0	0	0	145510000	0	126640000	138240000	134750000	115190000	317420000	83965000	157970000	91603000	0	177620000
733	Q7X806	Os04g0601400 protein (cDNA clone:J023026G02, full insert sequence)	2	2	15.1	15.1	19.349	172	0	0	0	0	0	0	68745000	56860000	259160000	146630000	107240000	270150000	290930000	247420000	209260000	236830000	322700000	171290000
734	A2XX62	V-type proton ATPase subunit G	4	4	54.5	54.5	12.305	110	306060000	283540000	301000000	249000000	350520000	207620000	320810000	308350000	253980000	362310000	295710000	341880000	80837000	113980000	0	168440000	196540000	190910000
735	Q7XQS1	Os04g0635700 protein (cDNA clone:001-043-G04, full insert sequence) (cDNA clone:J013002J07, full insert sequence)	2	2	20.9	20.9	18.049	163	0	0	0	0	0	0	73482000	46529000	74985000	60211000	72706000	73175000	0	0	10214000	0	0	0
736	A0A0E0GKM0	Uncharacterized protein	3	3	8.2	8.2	60.146	551	0	0	0	0	0	0	103160000	0	0	121030000	97476000	99273000	0	0	82488000	99861000	81242000	57149000
737	A0A0E0DIY1	Uncharacterized protein	6	6	25.6	25.6	32.839	301	216630000	149170000	0	279560000	0	190180000	271850000	249480000	169840000	0	254220000	141850000	250860000	331470000	309060000	309260000	379950000	265390000
738	Q7XLD7	OSJNBa0070C17.11 protein	4	2	49.4	23.4	15.105	154	0	0	0	0	0	0	473770000	1091600000	395020000	370460000	463770000	912820000	373560000	754190000	259020000	565080000	560180000	507600000
739	A0A0E0DIA0	Ribosomal_S17_N domain-containing protein	5	5	30.7	30.7	21.045	189	542780000	287260000	657030000	158710000	262170000	352950000	957110000	496790000	923680000	257500000	425710000	283320000	781960000	705570000	821230000	525730000	315230000	767150000
740	Q7XPR2	Aminomethyltransferase (EC 2.1.2.10) (Glycine cleavage system T protein)	20	3	64.7	11.3	43.968	408	19286000000	18076000000	14247000000	15150000000	14891000000	16709000000	15700000000	20471000000	14238000000	14587000000	17129000000	17016000000	17124000000	17577000000	15244000000	21142000000	19444000000	16031000000
741	A0A0D3G0M6	Lipocln_cytosolic_FA-bd_dom domain-containing protein	10	10	41.5	41.5	35.795	325	322430000	486940000	163800000	500850000	216020000	322250000	1421100000	1023800000	1575400000	2309100000	1817100000	2419500000	717690000	479850000	1122100000	859230000	1048700000	1085600000
742	A0A0E0H6D8	Fn3_like domain-containing protein	12	1	23.3	2.6	80.786	765	338340000	249880000	640540000	472490000	309630000	334340000	332090000	605280000	801220000	526620000	489870000	297140000	1007800000	545790000	505060000	718690000	563640000	693260000
743	Q7XJX6	Os04g0643100 protein (cDNA clone:002-120-A07, full insert sequence) (cDNA clone:J013110H12, full insert sequence)	3	3	19.7	19.7	29.18	269	86237000	98613000	82713000	0	90378000	0	0	0	0	0	0	0	0	0	0	0	0	0
744	Q0J9L5	Os04g0644400 protein (Fragment)	4	2	39	21.4	17.483	182	191220000	333600000	200670000	401940000	169730000	216140000	190320000	285620000	493650000	431600000	201360000	281810000	538510000	390710000	282480000	309730000	331940000	676350000
745	Q7XTM8	Os04g0644600 protein (cDNA clone:J013127A03, full insert sequence)	8	3	34.9	12.8	42.607	392	280660000	387690000	227040000	303290000	336870000	316140000	402590000	375990000	323330000	317580000	328470000	295520000	528100000	442940000	414400000	381120000	503820000	375460000
746	A0A0D3G147	Lipase_3 domain-containing protein	7	3	21.2	9.5	46.306	411	0	0	0	0	0	0	0	0	0	44991000	77077000	35686000	0	38680000	0	35893000	58855000	0
747	A0A0E0KW70	Glucose-6-phosphate 1-epimerase (EC 5.1.3.15)	1	1	4.7	4.7	37.748	341	0	0	0	0	0	0	66229000	0	0	0	85741000	54715000	85583000	65822000	62393000	79881000	0	0
748	Q01HZ5	OSIGBa0132E09-OSIGBa0108L24.4 protein	9	8	26.3	26.3	49.159	441	0	0	0	0	0	0	187320000	112530000	103190000	75089000	138800000	203700000	109540000	90968000	54356000	96717000	88905000	87756000
749	Q8W424	26S proteasome regulatory particle non-ATPase subunit8	4	4	20.6	20.6	34.895	310	0	109890000	0	0	147370000	92016000	40733000	61525000	92605000	92305000	101430000	94111000	104630000	99453000	98119000	103750000	0	95365000
750	Q7XKB5	Pyruvate kinase (EC 2.7.1.40)	11	11	30.5	30.5	55.226	511	559840000	1222100000	994920000	748070000	984720000	1040000000	883660000	892450000	699030000	720320000	793270000	662190000	702160000	518310000	832540000	657220000	725840000	766790000
751	Q7XKE6	OSJNBb0017I01.8 protein	3	3	23	23	16.34	152	111490000	208560000	0	98685000	165080000	116690000	92696000	235960000	113470000	132390000	112500000	100170000	0	55104000	0	142770000	245330000	162850000
752	I1PR17	RCK N-terminal domain-containing protein	11	1	15.2	1.6	123.78	1154	660550000	1348000000	548440000	1342900000	684840000	673870000	385710000	417110000	278660000	129240000	381550000	246610000	431890000	291150000	333960000	256680000	415620000	234410000
753	Q7XSS8	Photosystem II 22 kDa protein 2, chloroplastic (22 kDa protein of photosystem II 2) (Photosystem II subunit 2) (OsPsbS2)	7	5	32.3	32.3	26.291	248	2106600000	2067400000	1419500000	2063300000	1444800000	1578600000	200580000	0	65306000	441060000	1372900000	560510000	165900000	444570000	104950000	286490000	103830000	82789000
754	Q75M32	Peptidyl-prolyl cis-trans isomerase (PPIase) (EC 5.2.1.8)	9	2	12.4	12.4	26.59	250	0	0	0	0	0	0	2695300000	2308400000	3546100000	2495600000	2419300000	3114800000	2694700000	2554800000	2517000000	2948300000	1890200000	2986900000
755	Q75M19	Eukaryotic translation initiation factor 3 subunit F (eIF3f) (eIF-3-epsilon)	3	3	18	18	31.238	284	0	0	0	0	0	0	132450000	0	177200000	195490000	151930000	209830000	219830000	90009000	179810000	114740000	127470000	177170000
756	A0A0D3G2A4	Methionine S-methyltransferase (EC 2.1.1.12)	3	3	3.3	3.3	119.62	1076	79108000	54463000	0	84463000	0	52032000	63003000	119910000	0	89004000	121670000	65104000	95478000	101020000	80560000	0	0	62878000
757	A0A0E0KXM5	Uncharacterized protein	2	2	11.9	11.9	11.877	118	957930000	690800000	0	243400000	147400000	346050000	402650000	443460000	574250000	514240000	328280000	467620000	0	0	224440000	0	523870000	646700000
758	I1PRT0	NAD(P)-bd_dom domain-containing protein	11	1	49.8	7.8	31.216	293	1190300000	1315400000	505470000	1363400000	0	1098200000	4493700000	3425600000	4187800000	5127400000	5515900000	6278200000	2541300000	2274200000	2733800000	3614900000	3688000000	2999600000
759	I1PRX3	Uncharacterized protein	11	1	74.2	4.7	23.582	213	7215900000	5422300000	4112700000	7534200000	6631400000	9476900000	13230000000	10739000000	11553000000	19469000000	16462000000	19859000000	6981100000	9158300000	7687200000	13212000000	14938000000	14245000000
760	A0A0D3G2T9	Uncharacterized protein	8	0	32	0	40.471	384	603150000	224430000	185440000	586440000	0	414090000	379980000	163120000	270400000	341200000	401140000	283890000	626990000	464060000	788830000	596610000	384680000	546620000
761	A0A221LFR6	Protein kinase	2	2	10.4	10.4	29.312	268	0	0	0	0	0	0	0	57972000	52005000	35517000	54514000	49239000	61680000	0	81809000	0	0	49096000
762	Q5WN02	Os05g0150800 protein (cDNA clone:J033131D02, full insert sequence)	11	11	56.2	56.2	30.733	292	949360000	925310000	982580000	739660000	744000000	578170000	1277900000	1074500000	1075600000	1249000000	1156600000	1115800000	1391800000	1240700000	1539900000	1034900000	1014400000	1140600000
763	Q75IR7	Os05g0163000 protein	5	5	9.9	9.9	68.289	606	0	230450000	0	62878000	0	0	151050000	187900000	147530000	166300000	171930000	127260000	0	64551000	191090000	176790000	111800000	120960000
764	Q8W170	Fructose-6-phosphate-2-kinase/fructose-2, 6-bisphosphatase	15	3	28.7	7.4	82.448	741	190640000	119030000	0	0	0	0	487020000	634790000	492340000	374400000	463520000	372540000	589450000	585100000	724310000	273650000	561090000	521010000
765	A0A0E0DMP9	TPT domain-containing protein	3	2	13.3	10.2	34.401	323	175980000	158430000	163890000	229540000	235720000	231230000	0	0	123980000	0	164670000	153220000	211210000	0	208970000	240140000	269310000	185680000
766	A0A0D3G3Y3	TPR_REGION domain-containing protein	9	9	43.7	43.7	25.419	222	0	0	223470000	0	0	0	198930000	222360000	296930000	256830000	454570000	236860000	227210000	195690000	184410000	190350000	385690000	245060000
767	Q60EZ7	Os05g0186000 protein (cDNA clone:006-211-A09, full insert sequence)	2	2	23	23	13.351	126	425420000	385880000	487140000	226830000	302310000	413070000	1357900000	1353900000	1758000000	1258000000	1015400000	999540000	1168600000	978380000	929080000	575470000	562190000	701720000
768	A0A0N7KK97	Os05g0187000 protein (Fragment)	1	1	6	6	21.514	200	0	0	0	0	0	0	0	0	120620000	109590000	150660000	83148000	111010000	0	131590000	102080000	0	74907000
769	Q5WMX0	DIP3 (Os05g0247100 protein) (cDNA clone:001-045-C02, full insert sequence)	7	2	32.7	15.8	32.549	297	1494600000	0	235470000	237160000	291300000	877700000	2062200000	2198200000	1653200000	1227900000	1927800000	1239700000	2140700000	2299500000	2028500000	1097400000	1584400000	1285100000
770	I1QHH5	Eukaryotic translation initiation factor 3 subunit I (eIF3i)	3	3	12.6	12.6	36.378	326	0	0	0	0	0	92573000	81646000	23602000	0	0	14583000	58195000	302050000	303900000	31313000	53965000	0	75485000
771	A0A0D3G5A8	Carboxypeptidase (EC 3.4.16.-)	4	4	12.7	12.7	52.48	471	0	0	0	0	0	0	0	79194000	150780000	35114000	129420000	133970000	178110000	152610000	91308000	136030000	205560000	87642000
772	Q0DJF5	Os05g0292800 protein (cDNA clone:001-029-H03, full insert sequence)	3	3	24.1	24.1	12.109	112	0	0	0	0	0	0	261790000	0	0	342610000	223030000	310310000	490930000	371780000	300070000	303410000	308680000	327580000
773	Q0DJE6	Lactoylglutathione lyase (EC 4.4.1.5) (Glyoxalase I)	4	4	31.7	31.7	21.329	189	269560000	0	245170000	248460000	0	0	648560000	810810000	496210000	955880000	1231300000	1572200000	413280000	431340000	288190000	566860000	534500000	652220000
774	A0A0E0DWP3	Uncharacterized protein	9	4	12.1	12.1	40.174	373	480590000	309310000	288060000	381300000	641750000	353710000	505410000	554680000	332500000	391600000	687960000	423120000	435260000	364730000	292820000	409660000	484760000	310610000
775	I1PU83	Uncharacterized protein	27	19	44.4	31.2	73.549	689	11881000000	9242800000	11766000000	11302000000	9866200000	8807400000	22329000000	23278000000	29835000000	25443000000	22331000000	30895000000	16359000000	12620000000	16887000000	16241000000	15872000000	19633000000
776	I1PU87	Guanosine nucleotide diphosphate dissociation inhibitor	6	6	19.8	19.8	49.663	445	125790000	142260000	284810000	232490000	107150000	264290000	185900000	340930000	328940000	252420000	256560000	316510000	206530000	223280000	335330000	195010000	176600000	216440000
777	I1PUA5	Small nuclear ribonucleoprotein Sm D2 (Sm-D2) (snRNP core protein D2)	1	1	8.5	8.5	12.176	106	10893000	9673900	10253000	11276000	0	0	0	0	0	0	0	0	0	0	0	0	0	0
778	B9FGY5	Uncharacterized protein	2	2	32.5	32.5	16.45	160	301610000	168650000	641830000	264850000	391990000	0	430740000	491130000	1022600000	647220000	356630000	542800000	295510000	382430000	264080000	194580000	170540000	268700000
779	Q5W645	Os05g0349500 protein	4	4	12.1	12.1	49.688	472	0	0	0	0	0	0	449050000	97184000	101950000	4898800	32655000	173980000	0	0	155130000	69525000	201460000	192740000
780	B8AX15	RanBD1 domain-containing protein	3	3	12.2	12.2	20.826	188	105310000	154840000	212680000	0	201820000	0	134640000	0	115160000	147750000	123610000	121200000	0	0	115840000	95035000	80489000	0
781	Q8GTC5	Importin beta-like protein (Fragment)	5	1	6.9	2	95.186	864	74044000	0	87009000	0	0	0	0	0	0	0	37845000	0	46655000	38901000	124870000	36964000	0	22437000
782	A0A0E0DQD6	Usp domain-containing protein	2	2	17.4	17.4	18.678	178	0	0	0	0	0	0	320440000	0	0	0	0	0	214290000	0	0	441440000	313910000	484300000
783	Q6L4L8	Os05g0361900 protein (cDNA clone:001-038-E09, full insert sequence) (cDNA clone:006-308-C07, full insert sequence) (cDNA clone:006-308-G08, full insert sequence)	2	2	14.2	14.2	30.81	288	177570000	54696000	0	0	0	59063000	40547000	0	0	47052000	56697000	42443000	30620000	47465000	0	0	37987000	71028000
784	A0A0E0L1P5	40S ribosomal protein S4	4	1	4.1	4.1	27.549	245	95205000	85140000	64650000	54321000	0	101160000	294460000	0	328840000	314700000	236450000	128620000	230200000	311550000	109540000	154330000	222420000	126720000
785	I1PV20	NAC-A/B domain-containing protein	5	1	6.3	6.3	22.349	205	0	0	0	72078000	0	0	0	0	0	0	0	0	173160000	134010000	171900000	131730000	210990000	0
786	B9FI18	Epimerase domain-containing protein	15	15	44.9	44.9	52.611	477	1474000000	1655300000	1767800000	1566800000	1405400000	1434500000	1323400000	1759100000	1539200000	1987700000	1993700000	2088900000	2640100000	2360500000	3112700000	2550500000	2927100000	2521800000
787	A2Y485	Uncharacterized protein	6	6	22.2	22.2	32.262	297	383600000	512470000	216950000	410110000	491770000	559760000	198130000	0	226320000	240200000	411170000	194950000	263340000	135160000	349600000	171590000	138170000	218380000
788	Q75HW4	Os05g0395000 protein (cDNA clone:001-200-H03, full insert sequence) (cDNA clone:J013105M15, full insert sequence)	8	4	19.9	11.4	66.375	612	1654900000	1882400000	1858000000	1551100000	1608700000	1736300000	2245000000	1830800000	1718200000	1929700000	2781300000	2740100000	2114100000	2220900000	2323700000	2088900000	2694800000	2353000000
789	A0A0D3G7D2	Uncharacterized protein	8	8	21.3	21.3	73.467	680	580500000	404520000	406460000	426920000	177120000	447750000	502280000	363260000	720100000	1142300000	828950000	1028000000	661780000	922390000	409710000	949870000	1061900000	1557100000
790	B8AYB5	Uncharacterized protein	1	1	25.6	25.6	9.2025	86	0	0	0	0	0	0	0	0	0	67875000	84353000	0	0	74587000	46819000	51781000	64471000	46168000
791	A0A0D3G7Z1	Uncharacterized protein	3	3	6.8	6.8	62.193	573	0	0	0	0	0	0	0	147890000	255930000	155640000	0	259620000	138840000	154250000	319300000	0	241970000	153670000
792	A0A0P0WMJ3	Os05g0429500 protein (Fragment)	3	2	24.6	17.4	21.884	207	0	234440000	0	0	199640000	98663000	421120000	390020000	405250000	422820000	299350000	285710000	248330000	200840000	76894000	191900000	265330000	159010000
793	Q65WT5	cDNA clone:J023143J09, full insert sequence	7	7	78.8	78.8	11.599	113	164950000	452920000	560470000	321470000	265350000	436660000	2700500000	1755500000	2826300000	2612300000	2162800000	3006100000	1100700000	687820000	943680000	451350000	379900000	754950000
794	Q60EL7	Os05g0456300 protein (Putative aldose reductase)	10	2	52.2	12.8	34.427	312	323330000	0	0	0	0	0	154330000	0	596670000	182920000	124120000	178450000	1038200000	1561100000	1398300000	452300000	230110000	865570000
795	A0A0D3G8L1	60S ribosomal protein L36	3	3	10.3	10.3	29.115	262	272130000	117010000	292620000	164920000	11628000	0	0	10292000	25107000	0	33281000	92827000	571820000	805420000	169510000	363050000	96265000	265690000
796	Q6L509	Os05g0460000 protein (cDNA, clone: J090096I11, full insert sequence)	20	2	14.4	4.3	70.834	646	233130000	198090000	233230000	302490000	296900000	614210000	360030000	408650000	500700000	458240000	600640000	300290000	442400000	569860000	614230000	717410000	557410000	464890000
797	A0A0E0HGA7	Cysteine proteinase inhibitor	2	2	19.6	19.6	10.793	97	100790000	145210000	179620000	239070000	113930000	148930000	0	0	0	0	0	0	0	0	0	0	0	0
798	A0A0D3G9D3	Phosphoglycerate kinase (EC 2.7.2.3)	29	0	76.3	0	42.523	405	64170000000	68043000000	65586000000	72144000000	61788000000	63507000000	75062000000	84328000000	65457000000	78741000000	77077000000	83425000000	75132000000	80271000000	63120000000	73263000000	83796000000	72192000000
799	Q60EA3	Os05g0503300 protein	13	2	28.4	5.8	70.572	641	544240000	594080000	283910000	985710000	875090000	1049700000	837960000	910920000	833430000	780010000	924450000	711410000	1019900000	975490000	679950000	808540000	961100000	850130000
800	Q9FRT3	Thioredoxin	2	2	19	19	13.207	121	152320000	38976000	119480000	111440000	0	128490000	0	0	0	0	0	0	0	0	0	0	0	0
801	A0A0D3G9L0	Uncharacterized protein	1	1	6.4	6.4	22.935	204	0	0	0	0	0	0	75645000	108900000	109560000	116900000	92109000	112510000	110210000	66155000	109090000	119210000	109640000	79099000
802	A0A0D3G9Z3	ATP-dependent 6-phosphofructokinase (ATP-PFK) (Phosphofructokinase) (EC 2.7.1.11) (Phosphohexokinase)	1	1	2.5	2.5	61.632	559	16465000	13406000	26105000	0	0	0	0	0	0	0	0	0	0	0	0	0	0	0
803	Q65X86	Glycosyltransferase (EC 2.4.1.-)	1	1	2.3	2.3	52.344	480	0	0	0	0	0	0	57678000	0	0	43569000	77994000	44544000	18765000	0	51464000	0	0	0
804	A0A0D3GA44	HABP4_PAI-RBP1 domain-containing protein	5	2	24.8	10.9	39.157	359	186340000	176550000	282760000	120250000	0	154280000	229110000	175970000	219970000	180600000	228100000	179080000	208850000	216730000	321930000	473220000	289250000	350360000
805	A0A0D3GAB7	Ribosomal_L28e domain-containing protein	3	1	8.8	8.8	16.592	147	0	0	0	0	0	0	0	0	0	0	0	0	177090000	108930000	124560000	87225000	107000000	120190000
806	Q65X46	Os05g0543700 protein (cDNA clone:001-010-C07, full insert sequence) (cDNA clone:J023077E11, full insert sequence)	3	3	13.6	13.6	37.903	338	16817000	26833000	16163000	17377000	20079000	21503000	0	0	0	0	0	0	0	0	0	0	0	0
807	Q0DG76	Os05g0549100 protein	7	1	17.2	2.3	62.386	559	0	230120000	160560000	155970000	297630000	277720000	130270000	157890000	116820000	165060000	250200000	96701000	157170000	147730000	113530000	68957000	121520000	66663000
808	Q0DG36	Os05g0555300 protein (cDNA clone:001-108-E03, full insert sequence)	3	2	16.2	10.8	19.496	185	143380000	110960000	0	0	0	102960000	194530000	0	0	236030000	0	0	259210000	135710000	0	227970000	303650000	310590000
809	Q6I614	Putative dynamin	3	3	6.7	6.7	60.688	540	56930000	0	92830000	0	0	65801000	118310000	0	0	0	150890000	0	86504000	52721000	84977000	96974000	0	53319000
810	Q688X1	Eukaryotic translation initiation factor 3 subunit D (eIF3d) (Eukaryotic translation initiation factor 3 subunit 7) (eIF-3-zeta)	4	4	10.6	10.6	65.08	585	0	0	0	0	0	0	65324000	161190000	191540000	151490000	149500000	153180000	141260000	206730000	252200000	129530000	172890000	181680000
811	Q6AUN5	Os05g0568900 protein (cDNA clone:006-307-E05, full insert sequence) (cDNA clone:J013152N11, full insert sequence)	6	6	23.3	23.3	45.529	437	446840000	318590000	308950000	430940000	349360000	441090000	417100000	364120000	428670000	520460000	540960000	695120000	255960000	263590000	309350000	376120000	347960000	277780000
812	A0A0D3GB02	Uncharacterized protein	3	3	27.3	27.3	14.592	132	0	181650000	163240000	121870000	58909000	152160000	90447000	117410000	128910000	112500000	116060000	171970000	0	0	0	0	99598000	0
813	Q6F361	Malate dehydrogenase (EC 1.1.1.37)	17	5	71.2	35.3	35.435	340	5661000000	7665900000	8318900000	6090400000	6252800000	7006100000	11458000000	7476900000	8591800000	8022200000	6318600000	9983200000	5138700000	5003600000	5387600000	5451200000	4460700000	5414700000
814	A2Y7Z3	WHy domain-containing protein	3	3	27.7	27.7	14.986	141	0	0	0	0	0	0	0	0	116230000	153820000	163200000	165750000	82073000	96772000	105540000	0	171180000	158450000
815	A0A0E0HJ85	Tr-type G domain-containing protein	3	3	4.5	4.5	105.62	935	135380000	104810000	128430000	108050000	0	104920000	0	0	0	0	0	0	100030000	67805000	0	0	0	0
816	Q5TKF4	Nucleoside diphosphate kinase (EC 2.7.4.6)	8	8	31	31	25.937	239	4692700000	4751900000	5987500000	5026200000	4872800000	4308900000	3223700000	2511000000	1896500000	3000300000	3209900000	3670200000	4554600000	4720200000	3882700000	4566100000	3657200000	3394600000
817	I1PYQ4	Acyl-coenzyme A oxidase	9	9	18.7	18.7	74.462	669	151090000	71029000	159900000	261860000	0	0	353540000	236670000	272550000	143660000	120920000	155050000	380380000	875990000	774750000	249550000	230290000	492830000
818	A0A0D3GBT0	Uncharacterized protein	6	3	7.3	4	113.24	1013	0	94913000	107400000	79142000	0	0	0	71181000	0	88581000	41659000	0	167600000	184470000	195090000	169170000	98933000	92355000
819	A3B7K5	Acetyltransferase component of pyruvate dehydrogenase complex (EC 2.3.1.12)	2	1	5.6	5.6	44.944	413	0	0	0	0	0	0	0	143000000	0	103870000	208370000	294520000	0	0	184940000	0	200650000	230200000
820	A6MZS5	Mta/sah nucleosidase (Fragment)	2	2	16.8	16.8	27.13	256	0	0	0	0	0	0	0	0	0	40181000	49320000	0	43008000	107760000	184180000	0	0	0
821	Q5VS16	Uncharacterized protein P0541H01.18-2	1	1	6.1	6.1	24.363	230	95349000	16222000	18057000	65158000	0	77588000	0	0	0	0	0	0	24626000	20816000	0	21046000	0	0
822	I1PYX1	Uncharacterized protein	30	1	2.7	2.7	64.057	601	0	0	0	0	0	0	0	178350000	295220000	215350000	159210000	176290000	128230000	0	0	0	0	123150000
823	Q9LWS2	60S ribosomal protein L13	5	1	24	5.8	24.054	208	328620000	405120000	1443200000	302930000	901680000	668020000	432480000	355210000	539140000	417080000	460250000	436120000	293910000	353440000	474460000	252460000	277310000	306250000
824	A0A0D3GCD0	H15 domain-containing protein	2	1	12	7.8	17.89	167	0	0	0	0	0	0	0	0	0	0	0	0	0	0	0	337560000	413620000	516760000
825	A0A0N7KLH2	3-phosphoshikimate 1-carboxyvinyltransferase (EC 2.5.1.19) (Fragment)	7	2	9.9	9.9	34.709	322	0	0	0	0	0	0	0	31179000	84221000	38070000	47767000	37502000	129000000	39958000	159060000	0	55715000	0
826	I1PZE0	Proteasome subunit beta (EC 3.4.25.1)	6	1	30.5	4.9	26.276	246	112260000	124720000	184920000	104450000	193250000	163480000	134180000	0	151960000	169750000	184610000	115960000	191490000	266400000	97484000	184100000	167680000	0
827	Q6K853	40S ribosomal protein S30	1	1	16.1	16.1	6.9311	62	274210000	154820000	0	147300000	0	122960000	372010000	275570000	306250000	332520000	301950000	274860000	298240000	0	321270000	202050000	179220000	138140000
828	I1PZX8	Uncharacterized protein	5	5	8.2	8.2	82.273	773	0	0	0	0	0	0	0	0	0	7563000	186270000	0	193290000	148650000	117960000	211430000	163130000	152060000
829	A0A0D3GDL8	Glutathione peroxidase	6	6	31.5	31.5	24.859	232	712490000	611100000	531720000	826530000	668610000	705550000	1649700000	1387100000	1373800000	1007600000	1393300000	1460800000	1060400000	969780000	826130000	1050900000	854460000	970110000
830	A0A0D3GDM2	Carboxypeptidase (EC 3.4.16.-)	9	9	30.8	30.8	47.232	425	299160000	402830000	184260000	569020000	232940000	501710000	221300000	308620000	145270000	488970000	503160000	420000000	416140000	422220000	466220000	556310000	758470000	609550000
831	A3B999	3-oxoacyl-[acyl-carrier-protein] synthase	7	3	12	12	44.918	426	0	0	0	0	0	0	0	130980000	0	0	188110000	0	149060000	176170000	278150000	156080000	144960000	137100000
832	Q69Y99	Chaperonin (Os06g0196900 protein) (cDNA clone:001-034-G10, full insert sequence) (cDNA, clone: J100085L03, full insert sequence)	12	2	56.7	15.5	26.319	252	5667800000	3678000000	5461300000	3015400000	2555300000	3407000000	5478800000	6165300000	11084000000	6507300000	4408300000	5992300000	5416800000	4675400000	8938200000	3999600000	3915300000	5614500000
833	B9FS50	Uncharacterized protein	8	2	7.8	7.8	32.676	307	83893000	112730000	113990000	84425000	88400000	110030000	106680000	92409000	0	159620000	200410000	0	119710000	84938000	118940000	81703000	0	115490000
834	A0A0D3GEJ7	Uncharacterized protein	6	2	21.4	8.9	39.921	369	0	0	0	0	0	0	269700000	294440000	0	514340000	363510000	866300000	130900000	0	102840000	91101000	289030000	243610000
835	I1Q162	Probable alanine--tRNA ligase, chloroplastic (EC 6.1.1.7) (Alanyl-tRNA synthetase) (AlaRS)	13	13	19.5	19.5	101.43	932	0	0	0	0	0	0	274920000	356740000	454420000	328800000	466240000	360850000	398780000	293590000	359910000	253550000	252760000	121380000
836	A0A0E0HNF1	Uncharacterized protein	2	2	18.1	18.1	8.1012	72	204300000	67337000	125760000	65350000	249700000	93044000	0	0	227270000	0	0	160840000	169840000	0	0	236360000	223110000	0
837	I1Q1D7	Ubiquitin receptor RAD23 (DNA repair protein RAD23)	7	7	28.3	28.3	42.593	407	0	151580000	0	189550000	0	0	408720000	238190000	563810000	539590000	393720000	422980000	0	0	57318000	0	193810000	91793000
838	Q5Z6P4	Os06g0264800 protein (cDNA clone:001-012-A05, full insert sequence) (cDNA clone:001-205-D11, full insert sequence) (cDNA clone:J013031L04, full insert sequence) (cDNA clone:J013071I08, full insert sequence)	4	4	20.5	20.5	16.666	156	2793900000	3222100000	3886100000	2476300000	4943300000	3800900000	4721400000	5554200000	5388300000	3499000000	4342600000	4387900000	4755600000	2751200000	5781200000	4072000000	3768100000	5572100000
839	I1Q788	Glycosyltransferase (EC 2.4.1.-)	5	5	22.9	22.9	49.527	471	169700000	0	0	0	0	0	118610000	91807000	245100000	89900000	70978000	72761000	202290000	334000000	556900000	54094000	59870000	495670000
840	Q9ZSU0	Chlorophyll a-b binding protein, chloroplastic	8	8	30.7	30.7	26.186	241	7039200000	8423000000	4160600000	5760800000	6502700000	5686000000	7972100000	8978000000	6745000000	8976400000	5553700000	8606300000	8063700000	6927200000	6894600000	9471900000	5719900000	12003000000
841	B9FSZ9	Uncharacterized protein	5	5	10	10	63.235	568	0	0	0	0	0	0	248020000	118120000	135910000	0	276750000	68042000	0	0	144660000	118770000	255610000	505140000
842	A0A0D3GG82	Uncharacterized protein	1	1	6.7	6.7	17.403	165	0	198640000	433270000	324070000	803100000	717300000	0	0	0	0	0	0	0	0	0	0	0	0
843	I1Q6M7	Uncharacterized protein	4	1	7	7	20.224	214	0	0	0	0	0	0	0	0	0	0	0	0	343920000	320690000	350850000	281750000	263580000	266730000
844	A0A0E0E213	Uncharacterized protein	1	1	11.5	11.5	17.539	165	183800000	0	91679000	158330000	173630000	155490000	0	0	32345000	0	0	32495000	0	0	25457000	0	67615000	0
845	A0A0E0LBQ9	Uncharacterized protein	3	1	3.8	3.8	35.02	320	0	242600000	211330000	200290000	270020000	220410000	0	0	0	0	0	0	0	0	0	0	0	0
846	Q654L9	Acetyltransferase component of pyruvate dehydrogenase complex (EC 2.3.1.12)	3	3	9.5	9.5	52.383	484	0	0	0	0	0	0	0	0	49768000	179370000	104130000	76771000	54611000	206870000	90838000	0	82162000	88500000
847	Q5Z790	Os06g0531200 protein	8	8	37.3	37.3	41.693	394	717920000	690370000	459150000	596330000	657680000	641160000	642180000	1188300000	713410000	728330000	867330000	788180000	473700000	392540000	321300000	637020000	469760000	520470000
848	A0A0D3GHW6	Uncharacterized protein	1	1	5.5	5.5	20.255	181	75208000	82234000	205870000	100620000	202230000	207580000	536910000	652750000	765540000	606690000	502020000	668140000	617050000	495350000	569940000	569670000	707890000	413530000
849	Q5Z907	Os06g0562600 protein (cDNA clone:J013095K16, full insert sequence)	6	6	16.1	16.1	59.131	535	0	0	0	0	0	0	190380000	0	234240000	0	186670000	131460000	203740000	204160000	334670000	134710000	0	0
850	A0A0E0E301	Vacuolar proton pump subunit B (V-ATPase subunit B) (Vacuolar proton pump subunit B)	21	21	65.4	65.4	54.058	488	1799200000	1817100000	2008300000	2218300000	1961700000	1808400000	3243000000	2515200000	2650500000	3530200000	2959200000	3133000000	3743100000	2973600000	3485700000	3719600000	3255100000	3719800000
851	A0A0E0E324	Uncharacterized protein	14	1	46.4	4.9	44.192	388	1221900000	1114700000	1261700000	992580000	887240000	973200000	1089900000	1250700000	1219000000	983480000	1337100000	932300000	1331800000	1658500000	1400300000	1166400000	1067600000	1087200000
852	Q0DB62	Os06g0598900 protein	3	3	12	12	37.263	342	77107000	0	118810000	40141000	0	86625000	213390000	163110000	232350000	120480000	183120000	238690000	134720000	132570000	239000000	128640000	208050000	258380000
853	Q69XJ9	Os06g0602600 protein (cDNA clone:J033044O03, full insert sequence)	3	2	31.8	23.5	14.607	132	45606000	75955000	51850000	0	0	0	0	0	0	0	0	0	0	0	0	0	0	0
854	A0A0D3GIS9	Epimerase domain-containing protein	3	1	12.7	5.6	35.301	322	0	0	0	0	0	0	0	0	0	0	0	0	58383000	91713000	20687000	52576000	78499000	40874000
855	A0A0D3GJ70	Uncharacterized protein	14	1	7.2	2.9	80.479	769	293700000	274850000	291140000	0	216360000	208590000	0	235070000	208070000	0	240910000	175020000	224780000	287810000	387980000	208520000	239450000	210480000
856	A0A0E0E4C5	Methyltransf_25 domain-containing protein	2	2	6.2	6.2	33.663	305	51015000	91487000	0	86132000	76738000	57676000	0	0	0	0	0	0	0	0	0	0	0	0
857	Q67W57	Os06g0646500 protein (cDNA clone:J023086I22, full insert sequence)	9	1	5.3	5.3	25.065	225	0	0	0	0	0	0	0	0	0	151650000	220990000	176020000	0	0	148250000	0	166510000	187900000
858	A0A0D3GJM1	Peptidylprolyl isomerase (EC 5.2.1.8)	7	7	42.9	42.9	21.529	210	725790000	816530000	614910000	565600000	518930000	528520000	1748200000	2158800000	1412400000	1316600000	1995800000	2530300000	1044900000	569210000	1175600000	1081700000	1685200000	1281700000
859	B8B117	FBPase domain-containing protein	7	7	27.4	27.4	37.029	343	145290000	136520000	0	65438000	0	83066000	162390000	125970000	178600000	164720000	453090000	294180000	235480000	154240000	263030000	161070000	194640000	101810000
860	A0A0D3GJQ0	HIT domain-containing protein	5	5	40.2	40.2	17.747	164	405380000	0	0	0	262450000	0	639960000	547290000	448880000	708530000	690130000	820130000	292450000	0	375290000	435420000	237900000	402560000
861	Q653V9	Os06g0683200 protein (cDNA clone:006-303-A09, full insert sequence) (cDNA clone:J023054E10, full insert sequence)	3	3	26.3	26.3	20.796	190	379300000	235000000	596720000	164930000	0	165170000	708950000	0	1020900000	0	525840000	359910000	882890000	892960000	899510000	519070000	533060000	724800000
862	B8B1T1	T-complex protein 1 subunit eta (TCP-1-eta) (CCT-eta)	4	4	10.1	10.1	59.809	556	0	0	0	0	0	0	0	0	0	0	0	0	52871000	51532000	92753000	47892000	0	47812000
863	Q5Z858	Os06g0699500 protein (cDNA clone:001-044-A11, full insert sequence) (cDNA clone:J013022N16, full insert sequence)	1	1	10.4	10.4	12.02	115	113430000	139990000	184020000	135730000	78566000	108750000	150610000	228170000	269180000	284940000	179970000	279310000	158830000	157740000	244810000	178490000	177520000	157360000
864	A0A0D3H595	26S proteasome non-ATPase regulatory subunit 2 homolog	10	3	16.3	4.2	88.126	808	220680000	0	583620000	190250000	219560000	186060000	108070000	43282000	57632000	139530000	142380000	148320000	125970000	176020000	328020000	168490000	93114000	121370000
865	A6MZZ4	Uncharacterized protein (Fragment)	1	1	18.5	18.5	7.087	65	0	0	0	0	0	0	83486000	63687000	139130000	102370000	128840000	117440000	0	0	0	0	0	0
866	B8B2J6	FYVE-type domain-containing protein	1	1	3.1	3.1	47.087	424	11326000	12790000	12006000	11425000	11794000	0	0	0	0	0	0	0	0	0	0	0	0	0
867	Q9ZSU6	High mobility group protein	3	3	17.2	17.2	17.1	157	0	0	0	0	0	0	816470000	1786200000	780340000	2959900000	1906400000	2496400000	1176700000	684060000	1011700000	1402400000	1725000000	2437700000
868	A3BFS9	Uncharacterized protein	6	2	68.2	24.8	14.514	129	246270000	423080000	0	283030000	0	263950000	995580000	939880000	1400400000	799590000	795670000	1083700000	646470000	609150000	960870000	558300000	718270000	1025900000
869	Q7F1H3	Os07g0112700 protein (cDNA clone:J033012A01, full insert sequence)	1	1	5.1	5.1	19.21	178	0	0	0	0	0	0	0	0	83998000	64799000	0	0	157000000	111080000	0	59836000	136110000	90423000
870	A0A0E0LGS9	Peptidylprolyl isomerase (EC 5.2.1.8)	6	6	35.3	35.3	25.695	235	187810000	0	0	160370000	0	0	237150000	247860000	196060000	0	175440000	294780000	0	0	140070000	296470000	0	160980000
871	B0FFP0	Chloroplast 23 kDa polypeptide of photosystem II (Fragment)	13	4	77.8	29.7	20.029	185	20128000000	21829000000	21257000000	19537000000	18797000000	17992000000	34870000000	32337000000	31877000000	36825000000	27899000000	38534000000	25696000000	21963000000	27211000000	28474000000	28570000000	29635000000
872	Q8H4P7	Os07g0147500 protein (Putative photosystem II 10 kD polypeptide) (cDNA clone:001-046-C07, full insert sequence)	1	1	11.7	11.7	14.163	137	0	0	0	0	0	0	207970000	0	0	226550000	112430000	131940000	126940000	0	0	71843000	154420000	0
873	Q84PB5	Os07g0148900 protein (Photosystem I protein-like protein) (cDNA clone:001-002-E09, full insert sequence)	3	3	41.4	41.4	13.828	133	1720500000	2026100000	1782600000	1886600000	3599300000	2166400000	4320900000	4966600000	5855300000	4533700000	4447700000	5138700000	4452800000	3995500000	3846400000	3470500000	5282700000	4726200000
874	Q6ZLP8	40S ribosomal protein S12	7	2	33.3	33.3	14.799	138	96882000	63180000	127190000	0	161790000	80204000	257580000	192620000	249420000	228170000	146430000	226900000	127440000	134150000	135990000	107940000	127430000	120000000
875	A0A0E0LHC9	ML domain-containing protein	1	1	8.6	8.6	16.039	151	207270000	0	223330000	227410000	183530000	211270000	177890000	171870000	155560000	302900000	332340000	248690000	0	288900000	0	0	0	0
876	Q7EZJ3	Putative valyl-tRNA synthetase	7	7	9	9	107.63	945	191690000	96158000	76642000	63956000	155890000	75441000	109330000	141440000	0	0	134620000	89237000	46539000	0	116970000	0	106890000	73912000
877	B7E3N0	cDNA clone:001-026-G04, full insert sequence	2	2	18.8	18.8	13.869	138	0	0	0	0	0	0	219080000	130820000	179590000	161160000	145270000	142820000	76108000	0	91476000	177270000	166380000	149410000
878	A2YIJ5	X8 domain-containing protein	4	4	11.1	11.1	51.314	479	0	0	0	150550000	0	238070000	221580000	158760000	243450000	183340000	203340000	226620000	239380000	186600000	240000000	191780000	228210000	281020000
879	I1Q8E7	Uncharacterized protein	12	12	48.5	48.5	37.423	334	3247700000	4138000000	3036800000	4479100000	3693300000	3520500000	6174700000	5586400000	5499100000	6254200000	5483400000	6781500000	5461400000	4883600000	4505400000	6101100000	6418300000	5948600000
880	A0A0E0D850	Uncharacterized protein	7	7	52.2	52.2	15.826	136	1994200000	1524800000	3206500000	1382600000	2006300000	1497500000	1170000000	1091700000	1020700000	971610000	1010200000	803980000	1510800000	1541200000	1575200000	512550000	346850000	521040000
881	A0A0E0DSY0	Uncharacterized protein	1	1	8	8	21.481	187	38363000	27181000	32686000	43733000	0	0	0	0	0	0	0	0	0	0	0	0	0	0
882	A0A0D3GNC5	Uncharacterized protein	7	1	10.2	10.2	25.949	246	0	0	0	0	0	0	0	0	0	0	0	0	114650000	144320000	205970000	73783000	92504000	317170000
883	A0A0D3GNI5	Uncharacterized protein	9	1	21.3	3	65.935	596	148030000	192460000	148700000	197240000	0	0	94948000	280040000	148680000	260830000	365080000	251970000	178950000	452610000	458530000	212240000	332580000	148630000
884	A0A0D3GNM6	Epimerase domain-containing protein	16	8	70.2	47.3	35.384	336	5208100000	7385300000	6105800000	5483100000	6027200000	2495800000	15462000000	20183000000	12141000000	15184000000	12775000000	17561000000	16420000000	12347000000	9220500000	14441000000	15946000000	16732000000
885	Q8H2J8	40S ribosomal protein S12	7	2	74.6	33.3	14.779	138	1271300000	753490000	852720000	502910000	973110000	821980000	1716800000	1520600000	1375100000	1876100000	1156100000	1445900000	1022800000	1165700000	879820000	1230900000	1218100000	1205800000
886	I1Q9F0	WD_REPEATS_REGION domain-containing protein	3	3	17.2	17.2	33.643	314	277960000	138850000	168790000	153330000	121670000	0	0	0	0	0	0	0	0	0	0	0	0	0
887	A0A0E0E9Y9	Uncharacterized protein	1	1	3.8	3.8	34.159	319	74234000	92592000	123690000	81010000	0	39880000	0	0	0	0	31895000	0	0	46325000	0	0	43496000	0
888	Q7XAL3	Acetyltransferase component of pyruvate dehydrogenase complex (EC 2.3.1.12)	7	1	16.5	3.5	58.771	541	0	0	0	0	0	0	187440000	175670000	217720000	0	241390000	255360000	342450000	192780000	245650000	249180000	268770000	368210000
889	B8ATY0	Uncharacterized protein	5	5	23.8	23.8	30.526	269	0	186030000	219900000	233230000	173180000	241890000	462970000	357120000	299800000	421310000	576970000	447810000	275340000	227890000	241030000	352720000	196580000	278640000
890	Q8W423	26S proteasome regulatory particle non-ATPase subunit12 (Os07g0435100 protein) (cDNA clone:006-304-H08, full insert sequence) (cDNA clone:006-306-A10, full insert sequence) (cDNA clone:J033034D03, full insert sequence)	3	3	13.1	13.1	30.772	267	150650000	0	0	0	0	0	168950000	78142000	152430000	125300000	137450000	135610000	91578000	144800000	165280000	93529000	100950000	107400000
891	A0A0E0HZX7	Uncharacterized protein	4	3	12.2	8	56.237	523	0	0	0	0	0	0	207850000	203570000	258550000	271840000	453140000	414080000	200960000	307980000	292500000	277520000	334660000	250850000
892	A0A0D3GQQ0	Uncharacterized protein	4	4	11.4	11.4	60.741	561	0	0	0	0	0	0	70439000	70061000	0	68276000	134060000	0	75117000	89742000	37061000	101780000	153540000	61005000
893	A0A0E0LKC8	ZnF_CDGSH domain-containing protein	4	4	66.7	66.7	8.0132	75	498030000	974680000	587110000	978590000	1006200000	1814600000	2849100000	3685800000	2589500000	3585700000	4127700000	2601800000	292820000	0	538270000	1204500000	1726900000	1260700000
894	Q9LDS7	Os06g0175900 protein (Os06g0177000 protein)	1	1	16.7	16.7	8.4158	72	154020000	145340000	56978000	105280000	171800000	126610000	112410000	125930000	123690000	120520000	106090000	173530000	159880000	139770000	200570000	240790000	107330000	164440000
895	I1QAM0	CAAD domain-containing protein	2	1	10.6	10.6	15.814	151	144300000	0	188090000	0	73857000	0	0	0	0	0	0	0	129930000	112470000	214510000	132020000	0	98574000
896	A0A0D3GQY6	Carboxypeptidase (EC 3.4.16.-)	3	1	3.7	3.7	48.075	436	0	0	0	0	0	0	0	0	0	0	0	0	170130000	130960000	93338000	179820000	155000000	126540000
897	A0A0D3GR15	AA_TRNA_LIGASE_II domain-containing protein	5	5	14.5	14.5	45.008	400	181220000	177350000	188060000	166690000	0	179530000	0	0	0	0	0	0	0	0	0	0	0	0
898	A0A0E0EBF9	ATP-synt_DE_N domain-containing protein	3	3	7.2	7.2	111.56	1002	265420000	206100000	205540000	236370000	231330000	269540000	286030000	257750000	356750000	414140000	356900000	310530000	94432000	114270000	148880000	122100000	177550000	126500000
899	A0A0E0EBU1	Lon N-terminal domain-containing protein	1	1	4.5	4.5	31.202	289	0	0	0	0	0	0	66016000	0	0	91160000	57593000	75163000	0	83832000	122340000	0	59720000	63074000
900	I1QB41	Uncharacterized protein	8	1	8.4	8.4	18.617	178	0	0	0	0	0	0	0	0	0	0	0	0	91822000	124220000	157820000	205530000	195270000	89809000
901	Q84NW1	Os07g0513000 protein (cDNA clone:J013116B21, full insert sequence)	14	14	54.7	54.7	39.706	358	12382000000	14575000000	15173000000	13969000000	13200000000	11264000000	9360500000	12086000000	11470000000	12459000000	11068000000	11663000000	13579000000	14308000000	16305000000	15966000000	15361000000	12872000000
902	A0A0D3GRW0	Uncharacterized protein	14	4	61.7	16.8	33.494	316	7501200000	6919900000	4771800000	4954600000	6364400000	7320100000	2755700000	2918000000	4182400000	3691200000	3124600000	2600400000	4368500000	4959500000	7264100000	3454300000	4695300000	5721500000
903	B9FXM8	TPM_phosphatase domain-containing protein	3	3	25.9	25.9	17.964	162	180270000	177710000	0	191590000	0	218340000	262190000	246540000	139240000	302880000	313430000	338040000	194080000	174450000	211040000	237240000	207820000	124710000
904	Q0D5K8	Mitochondrial pyruvate carrier	2	2	26.8	26.8	9.4109	82	136990000	123970000	188170000	143890000	0	0	155780000	216960000	105350000	108700000	210830000	83228000	100940000	221210000	53058000	166220000	185900000	130140000
905	Q6Z411	Chlorophyll a-b binding protein, chloroplastic	11	2	53.8	22.1	31.349	290	11779000000	15980000000	16341000000	17364000000	17256000000	16779000000	26262000000	27239000000	23788000000	26418000000	30096000000	19617000000	27349000000	29342000000	23245000000	30004000000	30192000000	26489000000
906	Q6ZF30	Chlorophyll a-b binding protein, chloroplastic	8	1	52.6	3	28.778	266	9202200000	13825000000	9238600000	18730000000	17050000000	19415000000	16776000000	16336000000	14040000000	18606000000	15107000000	15445000000	9738400000	8395000000	3110500000	12102000000	10911000000	12749000000
907	Q7XIJ9	Os07g0565600 protein	7	7	20.8	20.8	46.09	432	540110000	394090000	444620000	610130000	490040000	386660000	681380000	490340000	649890000	671360000	535090000	653390000	520860000	528790000	513590000	658980000	744280000	629230000
908	A0A0E0EDI8	Chlorophyll a-b binding protein, chloroplastic	6	3	17.6	17.6	28.164	262	3766700000	4637300000	3201500000	4449100000	3524400000	4091400000	4980500000	4274500000	4477000000	3041900000	2563200000	3245300000	4644100000	4662300000	1509100000	5300000000	5869500000	5337800000
909	A0A0P0X8P7	Os07g0587400 protein (Fragment)	5	5	19.7	19.7	29.788	264	168460000	129340000	220150000	165120000	163260000	116990000	0	0	0	0	0	0	0	0	0	0	0	0
910	Q8GSE9	Os07g0613200 protein	3	3	28.1	28.1	16.017	146	303870000	226700000	206830000	140990000	134600000	203650000	231320000	133930000	195090000	183440000	182450000	139120000	63163000	174920000	103370000	123550000	161110000	95382000
911	Q7X7S9	Putative alanine aminotransferase	3	3	9.3	9.3	53.292	486	0	0	0	0	0	0	59000000	0	96666000	124590000	100790000	88809000	0	0	85828000	0	105080000	128560000
912	Q7XI43	Os07g0623200 protein (cDNA clone:J023008N22, full insert sequence) (cDNA clone:J033124M20, full insert sequence)	1	1	9.9	9.9	16.299	162	0	0	0	0	0	0	154570000	119510000	110120000	180580000	178700000	138930000	64769000	80222000	0	77785000	100360000	0
913	Q7XIG4	Os07g0626400 protein	1	1	4.4	4.4	31.193	270	0	0	0	0	0	0	0	9168000	108220000	70135000	88409000	186280000	104540000	0	0	77167000	135110000	90718000
914	A3BMG2	Uncharacterized protein	6	6	11.9	11.9	68.753	628	0	0	0	0	0	0	234020000	1759500000	1471000000	54057000	951230000	3127000000	0	325020000	447370000	0	1129000000	3204300000
915	A6N1F5	Chloroplast 29 kDa ribonucleoprotein (Fragment)	3	2	21.5	21.5	22.182	205	0	0	0	0	0	0	125660000	70904000	120910000	104520000	95279000	77188000	73507000	74615000	93776000	33663000	0	0
916	Q8GRU7	Os07g0640200 protein (cDNA clone:J023045I10, full insert sequence)	1	1	2.1	2.1	61.792	562	97280000	0	105610000	18405000	0	0	41085000	0	0	0	3679200	0	174610000	141210000	121500000	0	113150000	114980000
917	A0A0E0GHP1	Uncharacterized protein	3	2	30.1	30.1	10.128	93	103630000	93365000	102400000	131350000	109090000	126670000	400220000	260650000	625910000	531720000	452360000	543010000	229940000	0	265810000	152100000	215950000	278920000
918	Q8H3I7	Os07g0641700 protein (cDNA clone:J033132M21, full insert sequence)	3	2	35.7	26.5	10.643	98	360010000	429290000	458440000	543230000	430070000	415790000	794550000	579850000	975300000	793480000	836470000	893260000	478370000	411440000	0	0	563800000	663920000
919	I1QCN7	Uncharacterized protein	1	1	8	8	18.844	176	117560000	105040000	0	0	0	0	200540000	182420000	408330000	139900000	104400000	129960000	123880000	169970000	62829000	135130000	108060000	200360000
920	A0A0E0GYW9	Uncharacterized protein	2	2	13.5	13.5	17.706	155	265130000	201630000	341490000	234340000	165800000	154310000	0	0	133780000	0	122400000	54081000	0	0	177890000	0	107110000	45419000
921	A0A0E0EFH8	Uncharacterized protein	2	2	8.4	8.4	30.079	285	216550000	138990000	126970000	138400000	154470000	144450000	0	0	0	0	0	0	0	0	0	0	0	0
922	B9FUS5	Xylose isomerase (EC 5.3.1.5)	14	2	44.4	6.7	53.363	478	863890000	719840000	0	729350000	0	803100000	594910000	458770000	800370000	598040000	744140000	630590000	643070000	405480000	579620000	557360000	539300000	669840000
923	Q6YSX0	Os07g0674200 protein (Putative 60S ribosomal protein L22) (cDNA clone:001-012-A06, full insert sequence)	4	3	30	30	14.416	130	240710000	0	225420000	60404000	0	147710000	466130000	302660000	302210000	363560000	229840000	242030000	188050000	221960000	209540000	123610000	163430000	0
924	A0A0E0I5L7	Uncharacterized protein	3	3	6.1	6.1	91.282	822	0	0	0	0	0	0	0	46840000	39648000	29168000	72496000	19419000	26342000	0	0	0	34696000	0
925	A0A0D3GUY1	Peroxidase (EC 1.11.1.7)	9	1	15.2	0.9	135.41	1302	1136900000	2165700000	1599000000	2153100000	418010000	648600000	349440000	137320000	105210000	231550000	869570000	237590000	0	318210000	30559000	0	479810000	183520000
926	Q6Z3Y9	Phosphoinositide phospholipase C (EC 3.1.4.11)	2	2	3.7	3.7	67.782	598	0	0	0	144340000	0	84784000	122030000	127920000	69794000	134510000	140650000	64724000	112400000	130360000	119030000	72254000	138610000	68522000
927	I1QDJ4	PEROXIDASE_4 domain-containing protein	12	2	61.4	20.7	27.201	251	352730000	413720000	839900000	1182500000	1312100000	919300000	4050400000	4719500000	2446500000	4372400000	5008000000	6004000000	1443900000	889650000	1194100000	2469500000	2749400000	2577100000
928	Q6Z1Y4	Nicalin	1	1	2.9	2.9	60.656	555	96756000	0	0	0	64791000	39959000	58085000	0	0	56000000	48441000	42659000	56968000	81605000	86459000	38834000	0	40029000
929	A0A0P0XB22	Os08g0110800 protein	3	2	8.7	8.7	32.852	321	55768000	50824000	61592000	57267000	56720000	76354000	0	0	0	0	0	0	134540000	101090000	0	168280000	0	0
930	Q69UI8	Os08g0116500 protein (cDNA clone:001-011-G09, full insert sequence)	3	3	68.2	68.2	11.082	110	1496600000	1494100000	1984900000	1066500000	1248300000	1307600000	6067100000	4369200000	5897600000	5629400000	3730500000	3884900000	3084400000	2652100000	1713200000	2463700000	1992600000	2146600000
931	A0A0E0LQP1	Uncharacterized protein	6	6	38.9	38.9	32.205	283	337560000	325230000	355680000	327130000	523500000	526960000	476500000	597270000	190350000	578400000	528150000	389620000	198150000	537600000	342590000	233970000	229530000	181300000
932	F1BLA4	Tryptophan synthase (EC 4.2.1.20)	2	2	5.9	5.9	56.353	529	104050000	0	0	0	0	0	80964000	118450000	141940000	77312000	55945000	47332000	130540000	79685000	174850000	57963000	76899000	105810000
933	A0A0E0I751	Uncharacterized protein	2	1	10.2	10.2	24.571	226	0	0	0	0	0	0	137300000	222990000	41888000	195910000	128630000	247180000	0	159900000	0	0	94425000	0
934	A0A0D3GW72	Flavodoxin-like domain-containing protein	2	2	19.3	19.3	20.888	197	0	0	0	0	0	0	219840000	186420000	203280000	237930000	242650000	259920000	100590000	97459000	262890000	85063000	93555000	104890000
935	Q84ZL6	Os08g0154300 protein	5	5	15.3	15.3	43.019	399	189610000	0	0	69821000	0	0	114360000	103320000	80200000	0	139500000	127060000	24650000	0	59439000	69650000	86427000	0
936	A0A0E0I7C0	Uncharacterized protein	1	1	47.5	47.5	4.4991	40	0	0	0	0	0	0	56495000	0	81092000	84759000	59327000	69831000	46934000	0	0	58309000	84730000	56684000
937	A0A0P0XC11	Os08g0158500 protein	3	3	18.1	18.1	26.78	238	0	0	0	0	0	0	183300000	0	0	125030000	165230000	0	140320000	83714000	106270000	78363000	144220000	260110000
938	A0A0D3GWM7	Uncharacterized protein	5	5	27.7	27.7	27.485	260	372520000	854840000	862270000	538330000	1260300000	562950000	1134100000	1470700000	464480000	1026600000	1525900000	1050300000	1392200000	1638100000	575800000	1394000000	1269800000	707010000
939	Q6ZCF3	Os08g0205400 protein (cDNA, clone: J100082I23, full insert sequence)	1	1	17.3	17.3	8.4997	81	0	0	0	0	0	0	66644000	0	0	0	62371000	69464000	0	0	52238000	71077000	71864000	71230000
940	B8BBZ9	MGS domain-containing protein	4	4	10.1	10.1	63.486	587	0	141060000	192060000	259700000	0	228900000	307760000	47068000	30791000	0	0	0	0	0	0	0	0	205870000
941	A0A0D3GXV7	Uncharacterized protein	1	1	4.5	4.5	44.877	404	0	0	298060000	108510000	2206700000	589180000	0	0	36381000	62598000	0	0	0	287790000	0	0	0	0
942	A0A0D3GYA6	Uncharacterized protein	11	2	37.1	6	51.583	469	580100000	465820000	649500000	677840000	622870000	767870000	864270000	857860000	946440000	881510000	905280000	816460000	995390000	883990000	886120000	1002100000	829250000	831150000
943	Q6YS11	Os08g0282400 protein (cDNA clone:J023136I24, full insert sequence)	3	3	14.2	14.2	32.485	289	0	0	0	0	0	0	0	88828000	43271000	75466000	41993000	84255000	0	0	59412000	0	74971000	0
944	A6N0A4	Peptidyl-prolyl cis-trans isomerase (PPIase) (EC 5.2.1.8) (Fragment)	4	4	23.2	23.2	24.961	228	68540000	0	131670000	0	0	0	203590000	209790000	108720000	201200000	283990000	234210000	153370000	150320000	154950000	174640000	256030000	146970000
945	Q6UUK6	Putative CBS domain containing protein	3	3	21.1	21.1	20.858	190	451540000	366960000	0	275500000	0	0	532840000	497710000	413760000	873010000	516520000	867590000	374440000	204180000	0	581510000	555790000	769050000
946	Q6Z0G0	GrpE protein homolog	4	4	21.5	21.5	33.718	311	0	199710000	0	0	157020000	176340000	200220000	184920000	385480000	444560000	280380000	453960000	74713000	45885000	192670000	0	212710000	171180000
947	Q109L0	Os10g0461100 protein (PsbP family protein, expressed)	7	7	15.5	15.5	59.548	537	1399800000	1228500000	1380500000	1172600000	1316400000	1774200000	1276300000	1213000000	1250200000	1488200000	1402500000	1392400000	1410600000	1248200000	1362200000	1388000000	1579400000	1689300000
948	A2YUJ2	Uncharacterized protein	35	21	48.7	31.4	110.05	964	5517700000	5540300000	4681400000	5440500000	4596000000	4463100000	3100600000	3303600000	2554300000	3679400000	4839600000	2550000000	4356100000	4578800000	3899900000	3526000000	3524700000	3599100000
949	Q6ZAE3	Os08g0366100 protein (cDNA clone:001-041-F01, full insert sequence) (cDNA clone:J013060M10, full insert sequence)	1	1	9.2	9.2	15.629	142	152150000	153850000	196350000	0	0	144050000	107350000	183350000	267450000	409950000	182270000	295330000	0	0	212700000	148940000	99806000	182070000
950	I1QI87	PKS_ER domain-containing protein	16	1	8.2	4.6	39.786	392	0	0	0	0	0	0	0	0	0	0	0	0	1763600000	1087400000	1928800000	1724800000	1929700000	1826300000
951	I1QI94	PPIase cyclophilin-type domain-containing protein	14	1	5.8	5.8	46.652	428	0	0	0	0	0	0	0	0	0	0	0	0	179920000	161590000	201960000	162920000	205290000	140570000
952	A0A0D3H0D5	Carbonic anhydrase (EC 4.2.1.1)	1	1	5.1	5.1	23.523	214	188970000	114560000	185340000	79148000	0	0	0	0	0	0	0	0	0	0	0	0	0	0
953	Q9FRU0	Ribonuclease (Fragment)	7	7	48.6	48.6	23.567	218	0	0	0	0	0	0	461270000	214920000	0	761830000	1093700000	811450000	0	0	64871000	0	163880000	120520000
954	Q6YWJ7	Chlorophyll a-b binding protein, chloroplastic	9	9	67.6	67.6	26.955	244	6188000000	14386000000	10181000000	17630000000	14158000000	10885000000	14114000000	19468000000	5053700000	11221000000	7806600000	12205000000	6452500000	6913900000	3725800000	9865200000	8316600000	12982000000
955	Q6Z9F9	Os08g0440100 protein (cDNA clone:J013155M04, full insert sequence)	2	2	15.1	15.1	20.586	179	0	0	0	0	0	0	0	77031000	139640000	100030000	61425000	176340000	102710000	0	425660000	92315000	247680000	326400000
956	I1QS05	Aha1_N domain-containing protein	2	2	9	9	37.834	344	0	0	0	0	0	0	0	72668000	99976000	74384000	63746000	80666000	110230000	0	180820000	61227000	78589000	90310000
957	A2YWC2	Uncharacterized protein	5	5	19.9	19.9	36.101	337	825320000	765560000	890770000	951790000	1168300000	941460000	389260000	631130000	409180000	396130000	563980000	382700000	501230000	537150000	538840000	521920000	510930000	468580000
958	A0A0D3H1H0	Uncharacterized protein	2	2	15.8	15.8	25.961	241	73700000	0	0	0	0	0	0	0	92795000	68368000	54340000	0	71098000	32781000	90172000	46535000	81451000	73059000
959	A0A0E0LW75	HATPase_c domain-containing protein	21	2	4.2	4.2	86.214	764	108210000	130440000	203570000	165820000	0	196000000	0	0	0	0	0	0	0	0	0	0	0	0
960	Q6ZFI6	Os08g0502700 protein (cDNA clone:J013000A23, full insert sequence) (cDNA clone:J013001P06, full insert sequence)	19	5	70.6	21.9	44.265	402	15062000000	16064000000	13100000000	14799000000	12795000000	13350000000	14894000000	20208000000	13088000000	12626000000	16399000000	12375000000	20780000000	21226000000	13256000000	17780000000	20142000000	16519000000
961	Q6Z8N7	Os08g0512500 protein (cDNA clone:J013136N03, full insert sequence)	5	5	39.3	39.3	25.896	242	0	0	0	0	0	0	745660000	671480000	603930000	873970000	859890000	911040000	478980000	461080000	344600000	502540000	619320000	472960000
962	Q7F1J9	Putative L-ascorbate peroxidase	1	1	5.2	5.2	22.977	213	99508000	86981000	94471000	85412000	21026000	83496000	0	0	30987000	0	0	20529000	0	0	0	0	0	0
963	A0A0D3H8K5	Peptidylprolyl isomerase (EC 5.2.1.8)	3	1	14.7	4.3	33.482	300	280870000	242810000	212060000	200380000	86445000	395570000	104310000	248770000	200050000	157430000	168210000	118110000	385390000	247730000	246150000	338780000	75926000	79286000
964	B9G1W3	Uncharacterized protein	2	2	7.8	7.8	37.269	334	421760000	506090000	354050000	377340000	345000000	546570000	569170000	725440000	507280000	377850000	646150000	510140000	487690000	478540000	395170000	408670000	679170000	552940000
965	Q6ZIA1	Os08g0530200 protein (cDNA clone:001-044-B07, full insert sequence) (cDNA clone:J013100M19, full insert sequence)	3	1	5.8	5.8	19.483	171	134250000	89128000	126390000	0	0	119470000	0	0	0	0	0	0	0	0	0	0	0	0
966	A0A0E0CE49	Uncharacterized protein	7	7	17.2	17.2	52.751	477	0	0	0	0	0	0	398330000	385950000	344180000	418610000	357550000	326390000	390390000	352490000	340670000	389280000	421810000	514090000
967	I1QLF6	Uncharacterized protein	13	1	15.9	2	77.014	696	183670000	129430000	193620000	140720000	0	248040000	0	0	0	0	0	0	0	0	0	0	0	0
968	A0A0D3H2R0	Peptidylprolyl isomerase (EC 5.2.1.8)	5	5	31.2	31.2	26.038	250	492030000	334950000	592770000	236890000	308480000	236130000	1195200000	659320000	1130200000	1474100000	953950000	1899400000	1201000000	1219800000	1115800000	1401300000	1500100000	1569700000
969	A0A0D3H2V3	RRM domain-containing protein	2	2	12.2	12.2	20.737	189	0	0	0	0	0	0	94179000	90124000	0	92679000	110830000	171720000	0	0	0	0	0	0
970	Q6ZJI9	Acyl carrier protein	1	1	10.9	10.9	14.483	138	0	0	0	0	0	0	281940000	267610000	254080000	237250000	244530000	230350000	0	0	131410000	0	113090000	120630000
971	A3BVM0	NmrA domain-containing protein	12	12	37.9	37.9	39.57	356	1516400000	1739500000	1390700000	1633300000	1221400000	1824400000	965870000	1468000000	1149200000	730100000	1452400000	821850000	2063100000	2660200000	1991600000	2129500000	1556800000	1691700000
972	Q6Z0T7	7,8-dihydroneopterin aldolase (EC 4.1.2.25)	1	1	18.5	18.5	14.976	135	0	0	0	0	0	0	0	0	0	151320000	61323000	127370000	29778000	0	83011000	58050000	0	0
973	Q0J3S0	Os08g0557100 protein (Fragment)	8	8	48.5	48.5	21.389	194	2609600000	2492300000	3143300000	2306500000	2666800000	2570700000	5023600000	4550000000	6705500000	5265900000	4172300000	5052900000	4374900000	4310600000	3226200000	4229800000	3737800000	3677900000
974	Q6ZJ11	Os08g0557400 protein (cDNA clone:006-305-H07, full insert sequence)	7	7	37.7	37.7	28.803	268	221050000	294710000	0	0	0	245730000	309750000	495780000	476250000	691550000	564300000	912930000	605880000	437510000	183240000	383210000	662480000	410550000
975	Q6YZJ0	Os08g0558200 protein (cDNA clone:J023028D17, full insert sequence)	6	1	6.5	6.5	37.218	341	0	0	0	0	0	0	411820000	0	358170000	487680000	495360000	423460000	353900000	340490000	341490000	601380000	568790000	679330000
976	A3BVR0	Uncharacterized protein	1	1	14.9	14.9	12.546	121	0	0	0	0	0	0	151610000	285990000	224650000	221410000	282100000	425100000	0	0	66804000	0	94315000	150620000
977	A0A0D3H367	60S ribosomal export protein NMD3	3	2	8.1	8.1	36.136	333	454190000	271390000	0	215590000	0	265030000	508680000	436290000	512910000	603740000	404950000	444610000	523480000	423210000	293040000	368140000	402750000	317510000
978	Q84PB4	Chloroplast photosystem I reaction center subunit II-like protein (Os08g0560900 protein) (cDNA clone:001-039-D04, full insert sequence) (cDNA clone:J013070L10, full insert sequence)	11	11	62.1	62.1	22.034	203	13883000000	21439000000	13114000000	20484000000	37400000000	26883000000	11550000000	10603000000	14407000000	14916000000	9838600000	21607000000	15521000000	6568000000	16422000000	16768000000	11638000000	16238000000
979	A0A0E0LY39	Uncharacterized protein	2	2	20.3	20.3	13.048	123	171480000	483740000	357800000	407350000	318670000	336770000	111810000	869560000	318120000	629110000	554510000	519680000	341250000	112470000	393600000	186820000	293410000	251040000
980	A0A0E0EPI0	Polyadenylate-binding protein (PABP)	10	7	21.4	16.7	80.152	738	0	0	0	0	0	0	155350000	231710000	187670000	208520000	126530000	122050000	193480000	154380000	167610000	280580000	192080000	0
981	A0A0E0EPI1	Uncharacterized protein	2	1	6.3	6.3	23.786	223	0	0	0	0	0	0	58072000	54299000	44338000	58369000	55810000	50600000	0	0	0	0	62875000	0
982	Q9S7C5	Phosphatase 2A regulatory A subunit (Protein phosphatase 2A A subunit)	14	14	40.5	40.5	65.7	587	727490000	523230000	322190000	426430000	392000000	547610000	260500000	342480000	210400000	202060000	373320000	199900000	277640000	329150000	287160000	216220000	354850000	168940000
983	A0A0N7KQF3	Os09g0252100 protein (Fragment)	4	4	19.5	19.5	39.774	389	0	0	0	0	0	0	0	0	0	0	140420000	0	105550000	177840000	136320000	70372000	85739000	83124000
984	Q6K1W6	Os09g0258600 protein (cDNA clone:001-047-A12, full insert sequence) (cDNA clone:J013048E22, full insert sequence) (cDNA clone:J023134I03, full insert sequence)	4	2	22.2	16.4	19.495	171	118560000	983160000	1371800000	791050000	0	963640000	0	394700000	389660000	398460000	51351000	86514000	987400000	322610000	277970000	131970000	0	210830000
985	I1QMI4	SufE domain-containing protein	2	1	9.1	4.7	38.508	363	0	0	0	0	106210000	0	64915000	0	0	88840000	73795000	135980000	26871000	51376000	127610000	42570000	75787000	46530000
986	I1QMU3	Uncharacterized protein	18	5	6.9	6.9	110.44	975	170210000	148030000	0	129810000	0	0	61866000	99535000	53617000	70985000	52534000	48056000	99670000	81886000	100050000	75460000	117060000	73546000
987	A0A0E0D1J9	Glucose-6-phosphate 1-epimerase (EC 5.1.3.15)	11	1	66.5	6	30.972	284	836670000	2226800000	559170000	2256500000	1625100000	1206300000	939060000	1418800000	680480000	1323400000	1126900000	1404400000	1103800000	1023900000	956960000	1223900000	1363500000	1246100000
988	A0A0D3H5I3	Aminotran_5 domain-containing protein	6	6	19.2	19.2	46.679	427	94066000	110650000	0	0	0	88193000	91614000	249230000	92549000	85286000	202350000	180620000	97593000	98404000	0	80393000	106910000	117350000
989	Q69QD5	Chaperonin (Os09g0438700 protein) (cDNA clone:001-040-D10, full insert sequence) (cDNA clone:J013002C22, full insert sequence)	9	8	43.7	43.7	25.494	245	1229500000	1078600000	1488100000	1048300000	909300000	1237300000	1920400000	1759200000	2040000000	2385800000	2042600000	2397600000	1299300000	1186600000	1538700000	1692600000	1876600000	1603200000
990	Q69P91	Chlorophyll a-b binding protein, chloroplastic	2	1	9.5	5.7	28.902	264	169540000	196800000	198220000	160530000	0	216610000	200630000	221960000	189130000	120470000	0	99933000	285860000	456620000	0	359810000	289320000	238430000
991	A0A0D3H7G9	Uncharacterized protein	22	1	1.4	1.4	75.612	707	0	0	0	0	0	0	0	0	0	0	0	0	280660000	312190000	333370000	217070000	207620000	258060000
992	B7F4N5	cDNA clone:001-041-E06, full insert sequence	8	8	29.6	29.6	40.526	368	102460000	0	0	0	0	0	252840000	140930000	135970000	89818000	89251000	173950000	97729000	320560000	170010000	121380000	192510000	127150000
993	A0A0E0M2F8	RRM domain-containing protein	1	1	2.3	2.3	63.487	598	33997000	25330000	32435000	17739000	22199000	27153000	0	0	0	0	0	0	18432000	22177000	0	23894000	0	232610000
994	A0A0E0M2K8	Uncharacterized protein	5	5	23	23	15.002	139	524440000	0	544590000	606200000	666640000	1553400000	4858900000	3468100000	1082200000	1851400000	3661700000	2998900000	1118600000	3008400000	1256600000	2396700000	2870100000	2475800000
995	Q3MST7	Ribosomal L32	3	1	9.8	9.8	15.702	133	0	0	0	0	0	0	82139000	0	78165000	0	0	0	79002000	108010000	104570000	0	0	0
996	A0A0E0ETP1	Pyruvate dehydrogenase E1 component subunit beta (EC 1.2.4.1)	5	3	10.7	10.7	35.892	338	144320000	0	139960000	71368000	0	0	0	0	0	103030000	0	0	195400000	197200000	0	144810000	156190000	197290000
997	Q69IM6	Os09g0514600 protein	3	3	27.2	27.2	17.146	158	0	0	0	0	0	0	133320000	0	95418000	162950000	105780000	104530000	0	0	0	0	84602000	0
998	A0A0E0IMC3	Proteasome subunit beta (EC 3.4.25.1)	1	1	7.1	7.1	28.263	253	100100000	60648000	0	99396000	0	0	34380000	0	47103000	50844000	60867000	53718000	0	0	47765000	30301000	0	33353000
999	A0A0D3H8Y9	Uncharacterized protein	3	3	5.4	5.4	55.455	498	152460000	111850000	120480000	136440000	0	89360000	0	0	0	0	0	0	0	0	0	22395000	0	0
1000	Q69K00	Os09g0535000 protein	16	3	71.4	8.2	32.393	304	14986000000	12665000000	14902000000	13061000000	10945000000	11129000000	17729000000	20343000000	13433000000	19482000000	19470000000	24155000000	19160000000	17375000000	16932000000	22057000000	22037000000	21831000000
1001	I1QQS8	Uncharacterized protein	11	1	10.3	10.3	28.369	252	0	0	0	0	0	0	0	0	0	0	0	0	1275400000	1541200000	2889200000	1533900000	2467000000	4408100000
1002	A6MZT8	Ribonuclease 3 (Fragment)	7	6	48.9	44.2	21.235	190	355400000	373710000	494170000	137870000	466650000	825950000	1408500000	862130000	1240500000	2369400000	2384200000	2385800000	2665100000	3074800000	3869900000	3659000000	4760100000	4968000000
1003	I1QQU0	DHQ_synthase domain-containing protein	6	6	24.2	24.2	47.109	443	271370000	277140000	0	313940000	0	0	220500000	306720000	205810000	221250000	378390000	326980000	389560000	461100000	209870000	433970000	244990000	387820000
1004	I1QQV2	Uncharacterized protein	5	2	6.6	6.6	30.33	290	0	0	0	0	0	0	0	0	0	0	0	0	3452700000	2444100000	3389800000	2476300000	2151300000	1943300000
1005	Q7XJ15	Os09g0541700 protein (cDNA clone:001-042-F05, full insert sequence) (cDNA clone:J013000O02, full insert sequence)	4	4	25.3	25.3	20.675	194	415140000	211530000	0	0	1046000000	1774100000	537590000	1157300000	758390000	905890000	528070000	1187100000	358950000	492000000	439790000	573630000	502510000	633020000
1006	B9G4U6	Uncharacterized protein	1	1	7.9	7.9	23.552	216	0	0	0	0	0	0	88438000	0	67740000	86195000	104060000	82532000	115370000	66634000	111980000	0	0	82827000
1007	A2WWR4	Histone H4	7	7	52.4	52.4	11.409	103	14742000000	16522000000	15948000000	20637000000	13433000000	16878000000	8939800000	5495800000	9597300000	11834000000	12736000000	10332000000	10913000000	12601000000	10582000000	10618000000	8004600000	8882000000
1008	A0A0D3HA44	Uncharacterized protein	5	5	24.6	24.6	39.473	366	0	0	0	0	0	0	0	0	0	0	0	0	220170000	118310000	120630000	437640000	241950000	165630000
1009	I1QRE4	Pyr_redox_2 domain-containing protein	10	1	32	4	47.906	447	1580900000	1230200000	1325900000	1719100000	1563800000	1453900000	1327400000	1420700000	1276300000	1718700000	2419700000	1452000000	2282200000	2005600000	1526600000	2290800000	2342800000	2420300000
1010	A0A0E0DZW7	Uncharacterized protein	1	1	23.5	23.5	8.3402	81	0	0	0	0	0	0	243820000	219690000	241390000	301640000	180220000	228010000	169360000	150690000	229110000	184470000	216690000	326070000
1011	A0A0D3HAE7	Uncharacterized protein	7	2	20.4	6.1	50.88	460	308730000	321530000	418720000	540370000	239340000	365320000	246650000	189390000	163210000	258810000	297180000	271570000	355260000	331690000	241860000	323000000	254510000	269710000
1012	Q8LNL2	40S ribosomal protein S20, putative, expressed (Os10g0170200 protein) (cDNA clone:J033050C15, full insert sequence)	4	2	29.2	19.2	14.208	130	494360000	394280000	853560000	0	389930000	512750000	555410000	426300000	543200000	303140000	644150000	298780000	634510000	771330000	831750000	426590000	302000000	576400000
1013	A6N0B1	PPR_long domain-containing protein (Fragment)	1	1	9.5	9.5	24.566	222	0	0	0	0	0	0	45976000	124560000	0	30212000	101700000	17107000	0	0	0	0	50579000	0
1014	Q8SAZ7	V-type proton ATPase subunit a	4	4	6.8	6.8	88.776	783	101600000	117070000	0	69085000	0	0	107640000	142450000	75644000	122440000	151480000	70601000	123520000	173350000	98798000	110840000	104090000	122920000
1015	A0A0D3HC75	ATP synthase subunit gamma	9	9	43.1	43.1	31.217	283	582500000	796040000	1072800000	868370000	869200000	934220000	585890000	691030000	708260000	505750000	921050000	677720000	817410000	318580000	899960000	483930000	578360000	335900000
1016	A0A0P0XTK4	Os10g0377800 protein (Fragment)	1	1	3.4	3.4	36.723	325	0	0	0	0	0	0	68688000	78839000	0	79223000	95490000	47183000	31092000	72100000	111780000	69928000	78572000	67742000
1017	Q8H903	60 kDa chaperonin (Os10g0462900 protein)	25	8	58.5	23.5	60.849	574	4663600000	5470200000	5102000000	4523600000	4836500000	4724100000	4480700000	4783300000	6157400000	4181400000	4160700000	4202100000	4036000000	4003500000	5037000000	3633400000	4760700000	4050400000
1018	Q8H916	DUF1338 domain-containing protein	9	4	42.3	15.1	35.401	317	0	0	0	0	0	0	97321000	84774000	85978000	96426000	103300000	224330000	0	84299000	97761000	0	86192000	145930000
1019	A0A0E0M8L3	Uncharacterized protein	1	1	3.5	3.5	45.525	461	0	0	0	0	0	0	125390000	120240000	167620000	149500000	103410000	142420000	150190000	0	195520000	0	119430000	68375000
1020	A0A0D3HF22	Uncharacterized protein	17	1	3.6	3.6	71.013	635	643570000	367860000	145150000	650920000	413670000	644350000	0	0	0	0	0	0	163400000	268280000	355560000	298300000	62870000	317740000
1021	A0A0D3HF66	NADPH-protochlorophyllide oxidoreductase (EC 1.3.1.33)	14	1	9.5	5	42.661	402	0	0	0	0	0	0	133810000	181030000	215780000	227120000	0	161100000	368220000	462700000	374490000	312190000	327010000	282300000
1022	Q337E7	Os10g0503800 protein (Remorin, C-terminal region family protein, expressed) (cDNA clone:J033075A20, full insert sequence)	7	7	54.1	54.1	14.266	133	0	0	0	0	0	0	623090000	549410000	595930000	712920000	432100000	839310000	557100000	458950000	498230000	766760000	666790000	581520000
1023	A0A0N7KS21	Os10g0509200 protein	3	3	13.3	13.3	31.161	285	111440000	76371000	0	134590000	0	65803000	49213000	56145000	65725000	92655000	111860000	144920000	62970000	36951000	53283000	0	101930000	141590000
1024	A0A0E0M9M1	Uncharacterized protein	6	5	6.1	4.9	119.62	1089	189760000	178310000	199200000	196430000	0	198150000	155000000	0	0	214110000	178600000	230880000	202170000	0	157350000	150400000	281040000	252530000
1025	Q8H096	Post-GPI attachment to proteins factor 3	1	1	3.7	3.7	39.819	347	24022000	34127000	38483000	33007000	54748000	63646000	0	0	0	0	0	0	0	0	0	0	0	0
1026	Q8S718	Glutathione S-transferase GSTU6, putative, expressed (Os10g0530400 protein) (cDNA clone:001-205-A09, full insert sequence) (cDNA clone:006-305-F07, full insert sequence) (cDNA clone:J013101K13, full insert sequence)	9	6	41.5	27	25.671	241	2004600000	1282200000	2001000000	1382300000	1021200000	679990000	881500000	843560000	597250000	828700000	1377200000	1054000000	1325700000	1055400000	694430000	1134700000	1251800000	1078800000
1027	Q945W5	Glutathione S-transferase GSTU6, putative, expressed (Putative glutathione S-transferase OsGSTU13)	8	1	36.9	3.9	24.758	233	910190000	711790000	941110000	130380000	867650000	751070000	2312900000	2161500000	2374800000	2186000000	2182200000	2537400000	2956900000	2496200000	1950700000	1941700000	1754500000	1648300000
1028	Q8LMJ0	Glutathione S-transferase GSTU6, putative, expressed	2	2	9.1	9.1	26.336	243	0	0	0	0	0	0	0	0	0	32159000	53734000	35561000	30521000	40845000	25486000	35464000	71355000	24397000
1029	A0A0E0IW59	Branched-chain-amino-acid aminotransferase (EC 2.6.1.42)	2	2	7.6	7.6	42.889	397	0	0	0	0	0	0	0	0	0	82425000	0	0	172470000	110870000	176080000	70088000	0	85977000
1030	Q7XC37	Nucleoside diphosphate kinase (EC 2.7.4.6)	4	1	10.6	10.6	16.779	151	0	0	0	0	0	0	205870000	237250000	266460000	189330000	96156000	246460000	155580000	153730000	347260000	99359000	164980000	87008000
1031	A0A0E0MAU3	Uncharacterized protein	6	6	15.1	15.1	48.479	457	164280000	0	0	0	0	0	224940000	154040000	145780000	160620000	145330000	205350000	149080000	0	0	166390000	190120000	0
1032	Q7XC31	60S ribosomal protein L27	4	2	33.1	16.9	15.471	136	31489000	175500000	212220000	118540000	170410000	136380000	273300000	387480000	277980000	165590000	260170000	174240000	106760000	176530000	344050000	152690000	136920000	196120000
1033	Q7XC09	Chloroplast chaperonin 10, putative, expressed (Os10g0566700 protein)	4	4	40.7	40.7	14.764	140	760370000	404480000	689300000	643320000	678170000	877840000	384150000	255900000	927980000	490390000	339820000	279990000	310980000	663440000	237370000	533270000	330740000	334330000
1034	Q7XBY4	Mitochondrial carnitine/acylcarnitine carrier, putative, expressed (Os10g0573700 protein) (cDNA clone:001-018-A08, full insert sequence) (cDNA clone:J013003D17, full insert sequence)	11	3	46.5	14.6	31.554	316	1961000000	1769500000	1304100000	1551100000	1170300000	2159800000	1171600000	1274000000	1195700000	1225900000	1262700000	979250000	1223900000	1195600000	1580900000	1157000000	1781800000	1557000000
1035	Q7XBW1	NADH-ubiquinone oxidoreductase, putative, expressed	3	3	34.3	34.3	12.492	105	0	0	0	0	0	0	0	136200000	102780000	139940000	121900000	118220000	0	0	0	0	0	0
1036	A0A0E0F112	NADH dehydrogenase [ubiquinone] 1 alpha subcomplex subunit 12	2	2	19.9	19.9	16.322	141	0	0	0	0	0	0	87658000	108150000	0	48308000	94176000	99799000	0	0	83562000	0	0	0
1037	A0A0E0IFX9	Uncharacterized protein	2	2	6.5	6.5	50.212	464	0	0	0	0	0	0	39494000	0	0	42926000	54636000	52944000	135940000	137430000	83979000	68394000	58306000	63917000
1038	A0A0E0MBA1	ATP-dependent Clp protease proteolytic subunit	3	3	19.9	19.9	31.152	292	0	0	0	0	0	0	166870000	158730000	238090000	200310000	179410000	145480000	0	0	171050000	114180000	142930000	0
1039	I1QX14	Ferritin (EC 1.16.3.1)	8	8	40.2	40.2	27.832	251	0	376840000	280600000	876800000	3213000000	1774600000	1245200000	1382400000	804750000	3805900000	4832700000	5994700000	707550000	364680000	343690000	4182900000	3967300000	3793800000
1040	A0A0E0IX02	Protein DETOXIFICATION (Multidrug and toxic compound extrusion protein)	3	3	8.7	8.7	74.898	711	350150000	346030000	499820000	615460000	341810000	461670000	477820000	323050000	481990000	788160000	465810000	738040000	402900000	258280000	267390000	445710000	0	494240000
1041	A0A0D3HHG1	Non-specific lipid-transfer protein	3	0	21.2	0	11.483	118	0	0	0	0	0	0	878100000	905420000	689320000	1585000000	1597400000	1485800000	1224200000	1355000000	1719500000	1614600000	1983500000	2069800000
1042	Q2RBD1	Non-specific lipid-transfer protein	3	1	14.4	14.4	11.44	118	0	0	0	0	0	0	429670000	482170000	445380000	711200000	612500000	1031600000	193090000	176790000	147690000	215980000	199640000	390980000
1043	A0A0P0Y6D6	Os12g0124000 protein (Fragment)	3	1	21.9	8.4	24.988	237	410860000	417280000	502780000	590720000	181160000	317280000	1450400000	1026500000	1121000000	2700000000	2157600000	1970300000	622190000	1172400000	1351900000	1382800000	1284400000	771840000
1044	A0A0E0FA82	Uncharacterized protein	5	5	7.8	7.8	138.59	1251	0	0	61463000	157630000	86904000	105110000	61124000	0	0	158380000	113840000	99534000	125430000	0	147340000	0	60279000	151380000
1045	A0A0D3HR69	EF-hand domain-containing protein	1	1	17.1	17.1	13.842	123	0	0	0	0	0	0	81605000	0	0	72840000	108600000	44460000	25036000	32576000	69995000	41507000	77677000	0
1046	Q2RAM6	Ubiquitin-like protein 5, putative, expressed (cDNA, clone: J080308D02, full insert sequence)	1	1	16.4	16.4	8.6109	73	76870000	72715000	130810000	85546000	0	67812000	0	0	0	0	0	0	0	0	0	0	0	0
1047	Q2RAK8	Os11g0147800 protein (Stem-specific protein) (Stem-specific protein TSJT1, putative, expressed) (cDNA clone:001-039-G04, full insert sequence) (cDNA clone:006-211-B05, full insert sequence) (cDNA clone:J023109H06, full insert sequence)	2	1	9.3	9.3	25.128	237	54263000	0	0	0	0	0	151700000	141890000	112750000	0	165310000	125100000	78263000	74495000	0	62270000	69931000	93238000
1048	A0A0D3HID3	Uncharacterized protein	17	10	16.7	9.7	140.56	1278	0	0	0	404610000	0	0	502400000	528410000	845920000	412550000	531160000	341940000	344190000	470070000	521050000	400820000	509530000	245630000
1049	Q67G20	Actin (Actin-7, putative, expressed) (Os11g0163100 protein) (cDNA clone:001-035-C05, full insert sequence)	15	3	15.1	15.1	41.622	377	268930000	0	0	955060000	0	212780000	303320000	417140000	339450000	372130000	298280000	474160000	347520000	279600000	468780000	334490000	348740000	414290000
1050	A3C959	Uncharacterized protein	1	1	1.2	1.2	119.39	1078	0	0	83004000	0	0	0	28875000	25592000	35607000	0	42047000	0	28301000	21991000	0	25070000	23057000	20312000
1051	A0A0D3HIY3	Uncharacterized protein	2	1	3.5	1.7	58.746	542	0	0	0	0	0	0	0	78347000	26854000	0	88298000	68011000	38491000	0	0	41378000	62800000	46804000
1052	Q53NG8	Aldehyde dehydrogenase	7	7	17.2	17.2	52.513	482	196400000	204260000	182730000	178010000	175820000	271900000	203860000	179760000	104660000	223300000	148790000	135200000	191370000	246890000	174290000	159270000	0	118370000
1053	K4FHN8	Protein disulfide-isomerase (EC 5.3.4.1)	15	2	31.7	3.1	56.925	511	936830000	1135200000	231890000	466880000	217880000	389650000	2345900000	1712800000	2396900000	3000700000	2014100000	2758100000	1366300000	866170000	2065100000	1708900000	1607200000	1681400000
1054	Q2R8U3	ABC1 family protein, expressed (cDNA clone:J013095E13, full insert sequence)	2	2	5.3	5.3	76.3	675	0	0	0	0	0	0	125770000	0	0	0	126770000	72421000	95540000	73205000	110440000	59923000	81182000	59964000
1055	Q53N80	Os11g0242400 protein (Rieske domain containing protein, expressed) (cDNA clone:J013093A06, full insert sequence)	8	3	39	13	29.481	277	1745500000	2616700000	2298800000	1957700000	1611200000	2057400000	2170900000	2512500000	2720600000	2514400000	1810400000	2608300000	2194600000	2401200000	2400400000	2267900000	2489300000	2203800000
1056	I1QYW3	Chlorophyll a-b binding protein, chloroplastic	11	1	51.6	8.5	30.297	283	54119000000	64321000000	35274000000	56513000000	55987000000	42380000000	57023000000	62860000000	49727000000	49177000000	55053000000	51309000000	53246000000	52953000000	47399000000	64475000000	49772000000	61813000000
1057	Q53J68	Expressed protein (Fragment)	3	3	9.6	9.6	39.803	344	78320000	126560000	105010000	0	0	87041000	0	0	0	0	0	0	131270000	162830000	0	121930000	0	0
1058	I1QZQ9	Uncharacterized protein	14	1	64.2	6.5	32.7	310	2155400000	1911500000	1712900000	2009500000	1736100000	1988800000	1437700000	1939800000	1445900000	1802100000	1850000000	1156600000	2043100000	2696800000	2128700000	2427300000	2802300000	2613300000
1059	H2KW76	Carboxypeptidase (EC 3.4.16.-)	3	3	11	11	50.488	455	0	0	0	0	0	0	221170000	549690000	185640000	0	114740000	264150000	194780000	0	615190000	0	438410000	0
1060	A0A0D3HLD2	Uncharacterized protein	6	6	21.3	21.3	50.316	475	0	0	0	0	0	0	0	0	0	0	0	0	377310000	274840000	336340000	282520000	245700000	336240000
1061	Q84VE1	Adenosylhomocysteinase (EC 3.3.1.1)	21	21	52.8	52.8	53.21	485	7734100000	5418000000	8109100000	4951500000	4625600000	5327600000	2270200000	2685600000	2695200000	2266300000	3374500000	1873500000	3889900000	5071600000	6704200000	3160800000	3063300000	3094800000
1062	Q84VC9	Os04g0105700 protein (cDNA clone:001-034-H11, full insert sequence) (cDNA clone:006-305-C04, full insert sequence) (cDNA clone:006-309-C07, full insert sequence) (cDNA clone:006-310-D01, full insert sequence) (cDNA clone:J013001L09, full insert sequence)	8	8	40.6	40.6	28.736	251	632690000	273560000	103100000	475490000	369690000	627630000	601260000	602650000	686100000	607870000	615030000	704290000	531170000	284870000	1057900000	586800000	475430000	424450000
1063	A0A0P0Y2R8	Alpha-mannosidase (EC 3.2.1.-) (Fragment)	9	9	15	15	101.44	904	392750000	147770000	0	0	400830000	274770000	506310000	432310000	534180000	570620000	549490000	871900000	457040000	298660000	614440000	407740000	404570000	489530000
1064	A0A0D3HMI3	Rubredoxin-like domain-containing protein	2	2	20.9	20.9	10.254	91	0	0	178320000	0	166890000	0	158280000	234240000	157680000	0	279950000	119990000	230790000	147740000	0	153090000	144260000	184570000
1065	B8BKX2	Uncharacterized protein	2	2	10.8	10.8	48.644	434	0	0	0	0	0	0	0	88317000	0	116500000	474760000	122120000	0	0	0	0	0	0
1066	A0A0D3HNC8	Uncharacterized protein	2	1	15.9	7.7	19.521	182	0	0	0	0	0	0	321800000	41685000	65296000	0	26960000	46013000	0	0	409730000	0	91121000	179560000
1067	Q2R1S1	Harpin binding protein 1, putative, expressed (Os11g0595200 protein) (cDNA clone:001-208-A08, full insert sequence) (cDNA clone:J023080K06, full insert sequence)	8	8	38.1	38.1	28.374	270	1717500000	3260900000	2671900000	3902400000	2315200000	2432000000	3036200000	2973200000	2023100000	4217300000	4053600000	5108400000	2432900000	2135600000	2053600000	3262500000	3775400000	3507100000
1068	A0A0E0MH00	S4 RNA-binding domain-containing protein	8	8	41.5	41.5	22.659	195	975170000	683640000	837810000	650290000	294250000	411960000	963940000	1110100000	852920000	472720000	1065600000	551580000	934900000	1152400000	1349500000	685960000	846200000	627840000
1069	Q2R0I1	Dirigent protein	4	4	38.1	38.1	16.603	160	206040000	138990000	293400000	254270000	245230000	229370000	973690000	976460000	1156700000	1035900000	675260000	615710000	2143700000	1828900000	6208900000	2258000000	2159700000	2897700000
1070	B9G8I0	Dirigent protein	3	3	27.3	27.3	13.657	132	0	0	0	0	0	0	330470000	292470000	468560000	527390000	208750000	199880000	490060000	1186600000	1647000000	954870000	846900000	930910000
1071	Q2R068	Os11g0657100 protein (Peptide chain release factor 1, putative, expressed) (cDNA clone:006-207-B09, full insert sequence) (cDNA clone:J013065L12, full insert sequence)	5	4	16.1	12.5	46.894	416	253780000	0	0	0	0	0	180960000	167010000	208000000	224170000	222130000	196680000	229860000	159530000	186750000	179760000	195120000	145810000
1072	A0A0E0MI18	Uncharacterized protein	3	3	45.5	45.5	13.302	123	0	0	0	0	0	0	182480000	153200000	118200000	250830000	198400000	301190000	0	0	148750000	0	241470000	416150000
1073	A0A0D3HQ80	Uncharacterized protein	21	0	2.2	0	71.184	649	776940000	671360000	822620000	428110000	0	677460000	204810000	320690000	335130000	270380000	257170000	272870000	379560000	343380000	681060000	308020000	377610000	493100000
1074	Q9AVG1	Uncoupling protein	2	2	9	9	31.909	300	0	0	0	0	0	0	0	0	0	0	0	0	155110000	0	0	126020000	210390000	173300000
1075	A0A0D3HQM8	Non-specific lipid-transfer protein	10	3	24.7	7.8	51.493	510	1392300000	980130000	1009900000	841980000	1233100000	1261400000	1672800000	1356200000	1260300000	4301700000	1654700000	2135100000	4109500000	4025600000	2817200000	8185500000	1659900000	3498200000
1076	A3CEC6	Chalcone-flavonone isomerase family protein	5	2	33.7	13.5	23.2	208	0	0	0	0	0	0	0	0	80200000	33904000	0	0	68244000	42576000	146140000	0	0	37386000
1077	Q2QXS4	Os12g0145100 protein (Seed developmental stage protein) (Stem-specific protein TSJT1, putative, expressed) (cDNA clone:001-034-F10, full insert sequence) (cDNA clone:006-202-B06, full insert sequence) (cDNA clone:J013095J21, full insert sequence)	4	3	28.2	22.7	25.197	238	0	0	0	0	0	80051000	169280000	0	132210000	217210000	243340000	232010000	116220000	80147000	0	0	172920000	150640000
1078	A2ZBI3	KOW domain-containing protein	3	3	23.5	23.5	17.116	153	335020000	223540000	0	374240000	0	0	511290000	344060000	237900000	264620000	0	114530000	502690000	683880000	490240000	481540000	176330000	383870000
1079	B9GC24	AMP-binding domain-containing protein	15	5	27.7	9.4	73.792	672	528200000	533110000	378150000	769810000	586620000	591560000	489380000	791700000	361040000	556000000	777950000	428660000	678090000	757380000	388220000	679610000	885340000	486510000
1080	A0A0D3HS32	Dihydrolipoamide acetyltransferase component of pyruvate dehydrogenase complex (EC 2.3.1.-)	5	2	18	8.1	42.492	405	0	0	69987000	0	0	0	67257000	62794000	109500000	69611000	0	0	122500000	96832000	0	51869000	70355000	95250000
1081	I1R4N7	Uncharacterized protein	11	2	49.4	14	37.538	356	1674300000	678510000	1158000000	699080000	544440000	625820000	522470000	206060000	1286900000	281650000	260270000	65519000	956110000	875150000	2270400000	183750000	90360000	478440000
1082	B8BNI3	Uncharacterized protein	6	5	41	34	15.505	144	9049300000	12228000000	9017400000	11454000000	12102000000	11671000000	25699000000	23816000000	26146000000	31166000000	21640000000	30446000000	16500000000	14587000000	10706000000	23077000000	20291000000	20721000000
1083	A0A0N7KTS9	Os12g0235800 protein (Fragment)	8	8	27.7	27.7	38.877	350	284990000	331990000	314950000	170840000	235820000	225380000	179800000	0	0	220390000	139980000	210560000	315110000	306170000	374420000	345050000	511010000	453540000
1084	I1R544	Uncharacterized protein	2	2	10.6	10.6	43.542	398	0	0	0	0	0	0	195310000	0	0	0	281050000	195390000	200160000	277660000	226280000	0	0	191520000
1085	A0A0D3HT57	Uncharacterized protein	3	3	15.5	15.5	44.265	413	68729000	25932000	0	36280000	187520000	147760000	0	0	0	0	0	0	0	0	0	0	0	0
1086	A0A0D3HT93	Uncharacterized protein	2	2	20.1	20.1	16.898	159	0	0	0	0	0	0	0	95508000	61687000	0	49275000	79335000	117380000	67973000	91691000	97994000	74511000	43555000
1087	Q2QU06	60 kDa chaperonin alpha subunit (Os12g0277500 protein) (RuBisCO subunit binding-protein alpha subunit, chloroplast, putative, expressed)	31	1	5.2	5.2	61.129	578	0	0	0	0	0	0	167230000	128960000	297400000	228880000	147840000	220050000	233040000	158100000	0	117720000	106660000	162910000
1088	A0A0P0Y963	Os12g0283800 protein (Fragment)	2	2	12.8	12.8	22.591	203	0	0	0	0	0	0	36765000	0	49286000	40138000	69504000	28888000	64305000	85775000	69730000	15862000	0	31007000
1089	B9GCP8	Aminotran_5 domain-containing protein	4	4	14	14	48.445	449	71479000	141380000	110220000	81088000	98460000	81486000	146180000	99655000	325000000	115350000	63903000	61942000	202140000	164300000	123620000	155740000	0	180950000
1090	A2ZJY0	PsaL domain-containing protein	4	4	25.9	25.9	18.011	170	5336000000	9019700000	1049200000	9015900000	9326500000	10926000000	3652700000	6170800000	2563300000	5434100000	5098000000	6773300000	5193500000	3811000000	2641300000	6936900000	7652800000	8917600000
1091	A0A0E0J9Z6	Uncharacterized protein	5	5	12	12	65.002	569	0	0	0	0	0	0	0	0	0	0	0	0	318560000	329090000	288250000	275880000	229810000	348610000
1092	Q2QQX1	One helix protein, putative, expressed (Os12g0480100 protein) (cDNA clone:J013131C05, full insert sequence)	1	1	8.8	8.8	12.3	113	114650000	99363000	114120000	121700000	138230000	121260000	0	0	0	0	0	0	0	0	0	0	0	0
1093	A0A0E0JAP5	RRM domain-containing protein	2	2	13.2	13.2	22.138	220	0	0	0	0	0	0	150930000	0	182130000	174140000	165810000	243960000	91711000	0	128890000	132100000	103000000	75074000
1094	Q2QQ48	Eukaryotic translation initiation factor 5A (eIF-5A)	5	3	17.5	17.5	17.557	160	101360000	251180000	213380000	299310000	0	0	153810000	0	114710000	154340000	92492000	109030000	136950000	117570000	136940000	133920000	145310000	79545000
1095	A0A0E0MMY5	HATPase_c domain-containing protein	11	4	6.2	6.2	90.487	801	0	0	0	0	0	0	51978000	51235000	86933000	108060000	69494000	110270000	0	0	0	0	0	0
1096	A0A0P0YAM0	Os12g0515400 protein (Fragment)	1	1	2.3	2.3	45.395	430	118040000	130670000	189980000	145180000	0	97606000	115960000	0	0	0	151400000	0	137090000	60308000	0	0	0	0
1097	A0A0E0MN66	Acyl carrier protein	1	1	11.2	11.2	15.439	143	287180000	207560000	308440000	98218000	221390000	265220000	327970000	437840000	436920000	298850000	252670000	354170000	171050000	155370000	0	102780000	113850000	0
1098	Q2QP54	Polyprotein of EF-Ts, chloroplastic [Cleaved into: Plastid-specific ribosomal protein-7, chloroplastic; Elongation factor Ts, chloroplastic (EF-Ts)]	27	0	28.5	0	121.09	1123	5626400000	4211400000	5352700000	3590900000	5023800000	4533600000	6931300000	7311300000	10240000000	6532600000	5638300000	6376300000	6933200000	6490700000	9054100000	5244500000	5354100000	5904900000
1099	A0A0P0YB67	Nucleoside diphosphate kinase (EC 2.7.4.6) (Fragment)	5	1	44.2	11.6	16.314	147	2141400000	1496700000	1500900000	1330100000	1515400000	1467300000	2884500000	2009200000	3214500000	2671200000	2184400000	2376600000	3043600000	2734300000	2200700000	3252000000	3298200000	3256100000
1100	I1R730	Usp domain-containing protein	3	1	38.2	12.4	18.791	178	0	0	0	0	0	0	68974000	0	0	0	124430000	0	122220000	68486000	82553000	72621000	192480000	126030000
1101	Q2QNJ0	Expressed protein (Os12g0563600 protein)	3	3	18.7	18.7	21.976	203	0	0	82126000	0	0	0	70103000	0	103230000	47475000	40043000	0	31424000	117010000	287560000	54545000	57725000	90517000
1102	Q2QNG2	GDSL-like Lipase/Acylhydrolase family protein, expressed (Os12g0566700 protein) (cDNA clone:J023050D08, full insert sequence) (cDNA clone:J023108M03, full insert sequence)	2	2	8.5	8.5	42.416	402	103680000	142730000	0	0	0	0	0	207080000	273170000	172790000	222060000	88967000	125410000	134640000	193710000	100830000	261130000	100710000
1103	Q2QNF3	60S ribosomal protein L2 (60S ribosomal protein L2, putative, expressed) (Os12g0567700 protein)	5	5	27.6	27.6	28.249	261	982860000	491310000	1214700000	571670000	643240000	590350000	1752600000	2144100000	1857600000	1500600000	1542900000	1280400000	1878100000	1744400000	1731500000	1319700000	1183800000	1585800000
1104	A3CIY6	Pribosyltran domain-containing protein	4	4	25.8	25.8	19.82	186	154040000	109150000	176930000	143260000	0	0	66744000	37668000	0	51896000	80706000	55575000	136970000	115870000	186480000	83707000	87482000	117550000
1105	Q84J63	Disease resistance-like protein (Fragment)	1	1	6.6	6.6	21.338	181	36876000	25345000	25960000	0	22136000	0	0	14521000	0	0	0	23792000	0	16903000	0	0	0	0
1106	B7EC76	FLK, putative, expressed (cDNA clone:J013062H18, full insert sequence)	2	2	7.9	7.9	37.184	355	0	0	0	0	0	0	0	139680000	229030000	112940000	159970000	259720000	0	0	142700000	0	92249000	146010000
1107	A0A0P0YCJ3	Sulfurtransferase (Fragment)	4	3	16.9	13.1	34.146	313	93463000	0	0	0	0	0	86924000	63706000	84909000	119580000	119910000	119520000	53424000	40005000	0	0	61151000	75089000
1108	A0A0D3HWY0	Uncharacterized protein	24	3	37.4	3.6	193.54	1779	8876200000	7875300000	8620100000	5371700000	6622000000	6318600000	4279300000	5267200000	5251200000	3847500000	4882300000	2929900000	6490500000	6842500000	9317600000	3782700000	3546200000	4048500000
1109	A0A0E0FET8	RRM domain-containing protein	5	0	10.3	0	15.65	156	0	0	0	0	0	0	0	0	0	0	0	0	136820000	98707000	85140000	71585000	110450000	61803000
1110	A0A0E0MQ33	Cation_ATPase_N domain-containing protein	21	7	11.4	6.1	159.98	1453	994390000	440670000	606290000	433740000	437720000	421910000	296220000	385720000	503570000	67870000	509010000	248580000	323980000	951260000	583570000	693740000	698420000	265330000
1111	A0A0E0JCX1	Uncharacterized protein	13	0	4.4	0	39.899	361	199690000	225030000	125340000	179610000	112130000	247530000	0	0	0	0	0	0	0	0	0	0	0	0
1112	A0A0E0LKK5	Eukaryotic translation initiation factor 5A (eIF-5A)	5	2	36.2	10	17.512	160	839290000	584000000	714990000	714260000	512190000	681330000	0	269760000	631600000	0	213520000	548520000	691100000	604540000	822090000	534450000	772080000	677780000
1113	A0A0E0KRT1	60S ribosomal protein L6	6	2	11.3	11.3	24.621	221	596230000	336210000	466300000	294930000	0	0	0	0	0	0	0	0	0	0	0	0	0	0
1114	Q5ZC51	Dipeptide epimerase (EC 5.1.1.-)	2	2	11	11	46.63	446	0	0	0	0	0	0	114920000	101190000	170290000	108930000	109100000	77403000	157590000	111870000	94839000	119470000	118360000	92924000
1115	Q5ZEK1	Os01g0151200 protein	2	2	6.1	6.1	48.838	459	14011000	109610000	168640000	178970000	205140000	116610000	0	0	0	0	77197000	58094000	0	0	0	0	55882000	0
1116	A0A0E0BYD0	Uncharacterized protein	4	4	10	10	46.292	419	209210000	140230000	229450000	208630000	202560000	168020000	0	0	183730000	0	232680000	137900000	0	0	0	0	0	0
1117	A0A0E0C0F4	Thioredoxin domain-containing protein	6	0	5.5	0	55.777	525	0	0	0	0	0	0	0	0	33879000	38728000	0	35279000	437480000	334840000	229470000	484570000	584530000	416920000
1118	Q5N7E8	Os01g0283100 protein (cDNA clone:001-035-F08, full insert sequence) (cDNA clone:006-304-F03, full insert sequence) (cDNA clone:J023109L19, full insert sequence) (cDNA clone:J033114G12, full insert sequence)	5	5	28.5	28.5	28.469	263	0	0	0	0	0	0	0	268730000	153470000	241850000	253060000	293710000	152280000	0	202100000	129800000	190620000	211550000
1119	A0A0E0C0Y7	CP12 domain-containing protein	5	1	44.1	18.1	13.301	127	583900000	945820000	838660000	926840000	744240000	1150500000	1148500000	1264900000	1087700000	1035700000	1039900000	2068500000	1750000000	1034400000	831080000	753780000	1384100000	1385100000
1120	A0A0E0HND4	Peroxidase (EC 1.11.1.7)	5	2	6.6	6.6	36.871	347	0	0	0	0	0	0	187220000	0	212760000	287670000	194970000	263440000	0	0	0	0	0	0
1121	A0A0E0C1Y3	Uncharacterized protein	3	3	14	14	28.939	271	136040000	118310000	172670000	0	0	0	101810000	133730000	154400000	114620000	123150000	128580000	52989000	0	94003000	0	0	0
1122	A0A0E0C2M8	Uncharacterized protein	14	1	37.4	4.3	60.726	577	1207800000	841720000	1234100000	641480000	1078700000	750360000	839400000	468850000	792440000	752440000	523250000	474350000	1038400000	1111900000	876620000	615770000	838020000	857950000
1123	A0A0E0C2U3	Uncharacterized protein	8	3	22.6	9.5	59.397	566	1410600000	1337200000	1090000000	1838700000	1935300000	2192300000	1287900000	2018500000	1073900000	1115200000	1414600000	1154000000	1289300000	1187400000	1284800000	923330000	1301000000	991390000
1124	Q5QM39	Os01g0528800 protein (cDNA clone:001-025-F12, full insert sequence) (cDNA clone:J013162A03, full insert sequence)	4	0	7.7	0	36.892	336	346240000	301180000	334340000	313750000	0	0	188660000	0	0	180020000	22332000	0	110450000	105170000	97788000	97678000	68775000	129060000
1125	A0A0E0C4N9	Aldo_ket_red domain-containing protein	10	1	36	2.9	37.875	344	593480000	462820000	333000000	713310000	303010000	346980000	292030000	350790000	340530000	340290000	247890000	308850000	201960000	342080000	0	322810000	368260000	464720000
1126	A0A0E0JLB9	Uncharacterized protein	5	5	12.3	12.3	58.906	520	0	0	0	0	0	0	61531000	0	85111000	80972000	209110000	93830000	0	91749000	131530000	0	91544000	113380000
1127	Q94JA2	Malate dehydrogenase (EC 1.1.1.37)	14	1	34.4	12.1	35.46	340	647920000	752660000	571330000	766460000	752870000	543520000	659440000	744830000	732920000	1118300000	727670000	530890000	395160000	1284300000	539910000	1410700000	1499800000	600850000
1128	Q5SN59	Ribokinase (RK) (EC 2.7.1.15)	4	4	12.5	12.5	37.164	367	0	0	0	0	163210000	0	227720000	201540000	0	177420000	287120000	189150000	188140000	214680000	194800000	243000000	292160000	252940000
1129	A0A0E0C629	Peptidase A1 domain-containing protein	1	1	5.1	5.1	22.826	214	288220000	239470000	272220000	146030000	143260000	226690000	0	0	0	0	0	0	0	0	0	0	0	0
1130	A6N0D0	Chloroplast 28 kDa ribonucleoprotein (Fragment)	7	7	55.9	55.9	21.021	186	4216800000	3652500000	5780400000	4766100000	3841800000	4050500000	4871300000	3295200000	5056200000	4299300000	2741700000	5085000000	4078700000	3406800000	5017400000	4822100000	3873800000	4748900000
1131	A0A0E0C761	Uncharacterized protein	11	0	7.4	0	25.563	242	349670000	335970000	348990000	543800000	342140000	432310000	0	0	0	0	0	0	0	0	0	0	0	0
1132	A0A0E0C9D4	Uncharacterized protein	3	1	9.4	5.3	32.353	318	173940000	185400000	141460000	157110000	170590000	160890000	0	0	0	0	0	0	596570000	0	57249000	315810000	0	0
1133	A0A0E0JRN3	Amidophosphoribosyltransferase (ATase) (EC 2.4.2.14) (Glutamine phosphoribosylpyrophosphate amidotransferase)	9	5	21	12.1	58.238	544	0	0	0	0	0	0	272080000	553730000	255600000	0	334300000	256220000	347700000	186940000	203930000	227320000	306600000	195220000
1134	A0A0E0CBA4	Uncharacterized protein	7	0	31.5	0	32.231	295	367680000	620650000	315930000	449810000	360340000	472750000	689840000	706000000	444060000	704590000	902990000	755570000	452570000	510990000	400210000	581520000	535030000	469140000
1135	A0A0E0CCK2	Uncharacterized protein	4	2	10.3	3.9	72.842	699	262940000	217600000	196980000	289310000	0	153630000	180990000	0	0	0	0	0	0	0	0	0	0	0
1136	A0A0E0CCS9	NAC-A/B domain-containing protein	6	3	47.9	21.5	17.925	163	339930000	483160000	423350000	613900000	398110000	606600000	658240000	684050000	1065000000	932880000	697450000	1165100000	380320000	429800000	724760000	488710000	398740000	410400000
1137	A0A0P0VDT5	Os02g0110200 protein (Fragment)	9	4	26.1	12.8	53.579	486	357870000	1339000000	1888000000	1385500000	1089800000	1163400000	428260000	513270000	426340000	281920000	605000000	323710000	270280000	220210000	413860000	139450000	274550000	176080000
1138	Q6ZH98	Peptidyl-prolyl cis-trans isomerase (PPIase) (EC 5.2.1.8)	7	2	27.9	27.9	18.361	172	0	0	0	0	0	0	856280000	923470000	1060700000	831320000	559220000	803870000	644750000	734130000	780020000	1165300000	997350000	1182800000
1139	A0A0E0CEB8	Peptidylprolyl isomerase (EC 5.2.1.8)	5	4	10.2	8.7	64.979	588	271770000	200830000	654920000	216070000	340940000	237640000	286810000	377240000	470220000	299700000	55409000	285520000	489600000	355640000	208880000	258210000	176340000	200940000
1140	I1NWT6	Uncharacterized protein	4	1	6	6	27.567	250	0	0	0	0	0	0	0	0	0	0	0	0	46712000	330580000	796440000	423030000	313050000	646200000
1141	Q6ZG90	ATP synthase (Mitochondrial ATP synthase) (Os02g0131300 protein) (cDNA clone:J013089B14, full insert sequence)	7	7	30.8	30.8	27.34	240	1402200000	731770000	1158100000	921100000	1101200000	954870000	1510700000	1512500000	1428700000	1075600000	1267900000	1475200000	925470000	626180000	1638000000	1024300000	1126600000	1302200000
1142	Q0E483	Os02g0131400 protein	2	1	1.9	1.9	66.671	620	110980000	129920000	99776000	72868000	73920000	0	0	0	0	0	0	0	0	0	0	0	0	0
1143	Q6YXY5	Putative 50S ribosomal protein L3	5	2	20	20	23.025	215	255640000	259460000	288780000	0	0	255840000	479490000	537800000	489190000	463800000	378080000	309130000	211610000	387520000	301320000	393410000	0	371230000
1144	A0A0E0K0P0	Uncharacterized protein	5	5	43.7	43.7	16.42	151	957520000	897340000	1454100000	708170000	937190000	769170000	981330000	1234600000	1070100000	1043500000	1115700000	978820000	1071900000	1399600000	1547100000	1033200000	867590000	1385100000
1145	A0A0E0CG97	Uncharacterized protein	11	1	38.7	5.2	38.805	362	1274500000	1192200000	1542200000	1026800000	867700000	1086600000	1057500000	1380500000	2109100000	902230000	476650000	734880000	1280400000	1395500000	2119800000	1011400000	695000000	933920000
1146	A0A0E0CGP2	Uncharacterized protein	7	1	5.9	5.9	20.152	185	204640000	230420000	325610000	156250000	277710000	225740000	0	0	0	0	0	0	0	0	0	0	0	0
1147	Q6ZHS1	Glycosyltransferase (EC 2.4.1.-)	3	3	9.3	9.3	44.861	428	0	0	0	0	0	0	63532000	62005000	0	106170000	143340000	59470000	0	102650000	0	59972000	0	74420000
1148	A0A0E0CH36	Uncharacterized protein	5	5	15.2	15.2	53.492	487	0	0	0	0	0	0	0	0	0	0	0	0	75384000	83664000	0	59327000	48485000	89097000
1149	A0A0P0VG16	Os02g0198600 protein (Fragment)	1	1	14	14	11.868	114	0	0	0	0	0	0	109200000	61283000	110480000	0	97093000	154910000	0	0	120780000	0	121920000	134230000
1150	A0A0E0CJA7	Tr-type G domain-containing protein	14	1	32.9	3.1	73.544	669	1036400000	378790000	462160000	271160000	120480000	257060000	206930000	208730000	310980000	231370000	193680000	207440000	400270000	348560000	799080000	152150000	161820000	160650000
1151	A0A0E0JZQ5	Uncharacterized protein	3	3	14.2	14.2	40.69	373	669000000	1055500000	537750000	484730000	1052900000	549180000	422410000	0	182930000	216050000	321840000	283920000	0	493420000	397780000	142300000	390430000	378150000
1152	A0A0E0CKY1	Uncharacterized protein	3	3	17.6	17.6	27.304	255	0	0	0	0	0	0	157570000	126230000	134580000	122840000	131260000	145920000	193860000	141360000	78988000	163670000	225290000	147140000
1153	Q0E0D3	Os02g0557700 protein (cDNA clone:J013002N01, full insert sequence)	4	4	23.1	23.1	23.438	225	0	0	0	0	0	54750000	124250000	184860000	53065000	0	195030000	130460000	96329000	0	57374000	0	0	0
1154	Q0E032	Os02g0581100 protein	1	1	10.1	10.1	11.683	119	2895100000	3620100000	2253200000	3286500000	3888500000	2828600000	3924700000	5092200000	3139900000	4697900000	3434600000	4329100000	1249400000	2050800000	1664200000	3395600000	2995400000	2456700000
1155	A0A0E0CML7	Uncharacterized protein	5	5	31.4	31.4	23.047	210	165970000	0	0	0	0	0	163820000	0	109370000	97587000	194950000	69939000	230460000	145160000	233310000	148700000	143890000	194340000
1156	A0A0E0K1X2	Iso_dh domain-containing protein	5	5	17.6	17.6	40.568	376	0	0	0	0	0	0	96842000	0	65769000	111390000	125820000	53481000	0	0	33962000	87728000	0	78879000
1157	A0A0E0CNC0	GrpE protein homolog	9	1	40.9	3	36.314	330	354480000	334890000	253180000	192710000	284570000	346640000	1401800000	784870000	1423400000	1297300000	1129400000	1097300000	286670000	339730000	90528000	180670000	261310000	310070000
1158	A0A0E0CND3	Lipocln_cytosolic_FA-bd_dom domain-containing protein	7	1	45.5	12.6	21.868	191	279640000	780340000	0	1399800000	926430000	430280000	408670000	320990000	285530000	554120000	1059900000	1502100000	243060000	137550000	328360000	335130000	573320000	285960000
1159	Q6H5V4	Os02g0638300 protein (cDNA clone:002-133-G12, full insert sequence)	4	4	32.9	32.9	16.276	149	433030000	563600000	444510000	223950000	371140000	410270000	1005600000	1051500000	1004100000	1562900000	1199400000	1839400000	694890000	554000000	314800000	872920000	810480000	842540000
1160	A0A0E0CP76	Uncharacterized protein	3	3	18.1	18.1	18.845	177	463190000	194040000	141200000	0	347700000	347140000	256950000	1068800000	2780400000	2166700000	1468800000	436270000	1237200000	1621600000	1631600000	1052600000	766170000	854580000
1161	A0A0E0CPR8	Uncharacterized protein	3	3	11.3	11.3	27.246	256	0	0	0	0	0	0	93359000	98807000	114540000	114740000	122470000	118200000	78512000	78128000	108050000	99134000	123700000	29172000
1162	A0A0E0CQE2	Pyr_redox_2 domain-containing protein	11	11	28.4	28.4	51.881	476	169310000	138270000	0	138660000	150790000	213380000	161380000	161400000	83772000	192360000	79994000	179580000	158340000	158910000	90487000	137910000	141800000	153740000
1163	Q6Z670	Putative chloroplast nucleoid DNA-binding protein cnd41	2	2	6.3	6.3	34.409	333	0	0	0	0	0	0	0	0	130950000	67137000	52180000	44115000	153700000	0	113470000	0	0	60775000
1164	I1P3U0	Protein TIC 20	2	2	12.8	12.8	24.477	227	0	91873000	114540000	0	0	0	151260000	0	103190000	79301000	81148000	117330000	100530000	0	183650000	67388000	188830000	230150000
1165	A0A0E0CR03	Rhodanese domain-containing protein	9	1	32.1	2.9	38.597	380	2351800000	2134800000	2131200000	3293800000	2198000000	2424300000	2606800000	2321200000	2103400000	2151400000	2968100000	1857700000	2185400000	2086300000	2165800000	1893300000	1807800000	2432000000
1166	A0A0E0CRU0	M16C_associated domain-containing protein	33	1	0.9	0.9	121.1	1077	251830000	215340000	343820000	211360000	171000000	198360000	0	0	0	0	0	0	0	0	0	0	0	0
1167	A0A0E0CSH3	CYTOSOL_AP domain-containing protein	19	1	3	3	61.893	599	459990000	478420000	371300000	0	0	370500000	0	0	0	0	0	0	0	0	0	0	0	0
1168	A0A0E0CTJ6	Uncharacterized protein	4	4	24.5	24.5	31.858	314	0	191960000	0	0	0	0	289340000	221990000	226060000	234500000	243520000	188040000	183930000	104560000	240820000	193480000	272750000	191500000
1169	A0A0P0VS15	Nascent polypeptide-associated complex subunit beta (Fragment)	4	0	14.1	0	16.349	149	119420000	0	101290000	0	0	0	159000000	106850000	343150000	77124000	171510000	173910000	181380000	45762000	131090000	54564000	61572000	115330000
1170	A0A0E0CUM8	Glyceraldehyde-3-phosphate dehydrogenase (EC 1.2.1.-)	25	2	65.1	5.4	47.153	444	61796000000	53115000000	51904000000	51868000000	48120000000	43611000000	72480000000	77889000000	64263000000	65778000000	69590000000	71167000000	84487000000	83738000000	78050000000	77077000000	70857000000	79830000000
1171	A0A0E0CUS5	Uncharacterized protein	14	0	27.6	0	77.297	681	1260900000	1034500000	1487200000	1364400000	1238900000	1625800000	1162100000	1688300000	820330000	1144500000	1036000000	1084900000	571320000	461870000	1026500000	840320000	776910000	323650000
1172	B9FAZ2	Uncharacterized protein	1	1	4.5	4.5	26.025	245	0	0	0	0	0	0	522770000	527260000	0	0	697780000	525320000	0	338260000	0	268520000	351430000	301050000
1173	I1P8U5	Uncharacterized protein	14	1	31.5	2.1	58.756	533	1785100000	1383300000	1102200000	1580300000	1162500000	938190000	1799700000	1967500000	1709700000	1513200000	1400500000	2234500000	1815700000	1547000000	2140100000	1637000000	1826500000	2333100000
1174	A0A0E0CY72	Chorismate synthase (EC 4.2.3.5)	4	4	2.8	2.8	182.24	1669	0	0	0	0	0	0	102510000	0	115430000	136980000	138020000	107830000	115270000	117980000	146410000	104880000	106610000	91769000
1175	A0A0E0KC10	Arf-GAP domain-containing protein	1	1	2.7	2.7	48.747	451	59689000	19545000	145530000	75526000	0	0	0	0	0	0	0	0	0	0	0	0	0	0
1176	A0A0E0KDI2	Uncharacterized protein	9	9	23.8	23.8	53.544	500	246970000	216360000	262390000	233630000	0	255770000	437180000	292930000	245820000	606380000	179410000	279880000	327860000	324080000	294770000	297530000	320810000	292400000
1177	I1PB66	Ribosomal_L18e/L15P domain-containing protein	5	0	33.2	0	21.044	187	442870000	205300000	684370000	290760000	0	315480000	229680000	203190000	340270000	207190000	142970000	126830000	338640000	378950000	328620000	211700000	223040000	173620000
1178	A0A0E0D0K8	Superoxide dismutase [Cu-Zn] (EC 1.15.1.1)	5	1	53.3	23.7	15.228	152	1411500000	1279200000	1024400000	495590000	1414400000	1500000000	1580100000	1535100000	1441100000	3205800000	1836600000	1747400000	1585000000	925690000	2408700000	2641100000	2931000000	3069300000
1179	A0A0E0KEX6	Ribosomal_L18e/L15P domain-containing protein	4	4	27.4	27.4	16.082	146	0	0	0	0	0	0	245330000	280660000	342220000	248690000	220980000	228970000	158060000	205350000	263760000	128580000	163130000	121690000
1180	A0A0E0D3W6	Photosystem II D2 protein	20	10	28.1	15	88.315	798	46247000000	53839000000	54967000000	68997000000	76493000000	67594000000	46335000000	54855000000	29692000000	47025000000	55279000000	39948000000	44667000000	45859000000	29162000000	48720000000	50497000000	48409000000
1181	Q10FQ7	Glyoxalase family protein, expressed (Os03g0659300 protein) (cDNA, clone: J065130F16, full insert sequence)	3	3	32.6	32.6	15.174	141	102780000	70074000	131920000	112500000	0	127420000	237100000	297150000	120430000	265970000	330710000	313570000	0	102480000	176210000	177990000	192740000	273410000
1182	A0A0E0KI42	14_3_3 domain-containing protein	13	0	4.6	0	29.147	260	118470000	0	163330000	99447000	301690000	55727000	0	0	0	0	0	0	207740000	220160000	417290000	203230000	241130000	263170000
1183	Q9AUQ4	Os03g0712700 protein (Phosphoglucomutase) (Phosphoglucomutase, cytoplasmic 2, putative, expressed) (cDNA clone:J023019M17, full insert sequence)	24	4	63.1	14.3	62.948	582	6114900000	7158500000	6602200000	7275300000	6155100000	5559400000	5729800000	6770800000	4850600000	5521500000	7433500000	6195500000	6145300000	6366700000	6350900000	6648300000	6871200000	6453300000
1184	A0A0E0KIQ0	Glucose-1-phosphate adenylyltransferase (EC 2.7.7.27) (ADP-glucose pyrophosphorylase)	18	2	46.4	6.1	55.231	507	1298000000	1510900000	1727100000	2777400000	2456300000	2171600000	963040000	1051800000	818780000	1187500000	1705900000	1226000000	2043300000	1325000000	1541200000	1782900000	1953000000	1799900000
1185	A0A0E0D6K1	Uncharacterized protein	6	1	40.5	4.9	22.31	205	438410000	682110000	511860000	648090000	416960000	650140000	0	471920000	561740000	464990000	300280000	493740000	247370000	375300000	436600000	432220000	436520000	395390000
1186	A0A0E0D6U9	Uncharacterized protein	11	0	24	0	76.458	707	1367900000	906180000	1792600000	516190000	676010000	683410000	245160000	415340000	687490000	140370000	16825000	0	1107500000	1049600000	1290400000	407710000	106570000	333010000
1187	Q75J18	60S ribosomal protein L13a-2, putative, expressed (Os03g0756000 protein) (cDNA clone:001-207-A04, full insert sequence) (cDNA clone:J033150E09, full insert sequence) (cDNA, clone: J100020K24, full insert sequence)	5	0	24.3	0	23.616	206	925760000	626390000	811980000	381380000	572600000	428040000	534820000	366910000	590130000	428100000	701040000	273330000	518990000	528820000	278080000	423090000	266490000	372820000
1188	B8AK77	DUF3598 domain-containing protein	3	3	13.1	13.1	32.753	290	98822000	77920000	116180000	90017000	147370000	0	0	0	0	0	0	0	0	0	155110000	0	74316000	0
1189	Q7XZW5	Malate dehydrogenase (EC 1.1.1.37)	17	3	74.3	18.6	37.023	354	14558000000	14671000000	11982000000	10722000000	13628000000	11582000000	12795000000	15595000000	10327000000	9655700000	9801500000	12353000000	7529600000	15468000000	11106000000	13900000000	16933000000	10085000000
1190	A0A0E0D7J4	Uncharacterized protein	4	4	6.5	6.5	94.277	829	0	94389000	0	117300000	0	103710000	40165000	0	0	62348000	37591000	57272000	0	0	0	0	0	46479000
1191	Q9ZSU5	Photosystem-1 F subunit	7	7	36	36	24.756	236	14594000000	16424000000	11460000000	20306000000	20084000000	20115000000	16062000000	18091000000	13917000000	19075000000	20927000000	15256000000	17395000000	17500000000	11384000000	16686000000	20078000000	12281000000
1192	B9F605	Obg-like ATPase 1	14	14	44.6	44.6	46.407	428	1345400000	1106300000	1276400000	852250000	780580000	977190000	1559700000	1526400000	1469100000	1294300000	1595300000	1504700000	968010000	897050000	980210000	913350000	1042300000	779990000
1193	Q851P9	Linker histone H1 and H5 family protein, expressed (Os03g0799000 protein) (cDNA clone:J013072E13, full insert sequence)	5	5	27.3	27.3	29.63	293	0	0	0	1534200000	6114300000	0	703910000	320320000	354430000	999430000	733410000	383010000	612720000	856470000	187130000	887010000	671360000	720630000
1194	A0A0E0D9C2	Uncharacterized protein	15	0	1.8	0	70.8	657	0	0	0	0	0	0	0	0	0	0	0	0	114770000	0	165790000	153580000	151690000	143590000
1195	A0A0E0DA53	Tr-type G domain-containing protein	33	2	31.3	1.9	145.3	1328	8195900000	7348100000	7975400000	7398500000	9109000000	7777400000	6185300000	7970400000	7102300000	6566600000	8231800000	5229800000	7828200000	9995800000	8690200000	7105300000	5958300000	6107300000
1196	Q0JFA2	Os04g0121100 protein	3	1	2.4	2.4	68.032	638	443340000	396120000	0	310960000	631010000	410610000	0	0	0	0	0	0	0	0	0	0	0	0
1197	Q7XS62	Os04g0165300 protein (cDNA clone:006-307-G01, full insert sequence) (cDNA clone:J013099G21, full insert sequence)	1	1	5.8	5.8	27.638	258	0	0	0	0	0	0	111020000	0	0	22687000	9287900	29415000	0	0	0	0	0	31367000
1198	Q7XUK3	NADPH oxidoreductase (Os04g0497000 protein) (cDNA clone:006-210-F02, full insert sequence) (cDNA clone:J023008C06, full insert sequence)	3	1	7.2	7.2	37.56	345	0	0	0	0	0	0	15962000	0	0	55656000	45872000	47186000	0	0	0	0	0	0
1199	Q0JBS2	Os04g0513000 protein (Fragment)	2	2	13.2	13.2	17.658	167	0	0	0	0	0	0	70917000	82015000	86340000	117030000	75801000	92515000	0	0	0	0	0	0
1200	A0A0E0DGF3	Uncharacterized protein	4	4	14.9	14.9	37.279	336	139730000	0	0	0	0	0	84360000	78068000	102240000	89541000	85168000	70695000	0	109090000	104710000	0	89791000	73118000
1201	A0A0E0DGX9	Glutathione peroxidase	2	1	8	8	20.514	187	355490000	287270000	336870000	253960000	349940000	232720000	0	0	0	0	0	0	0	0	0	0	0	0
1202	Q0JAC6	Os04g0605900 protein (cDNA clone:J033044G24, full insert sequence)	10	4	42.2	16.8	28.361	244	825990000	526220000	694530000	520720000	484130000	511250000	601720000	604600000	742360000	513440000	626200000	410900000	714210000	874540000	457110000	510740000	364480000	526100000
1203	A0A0E0DJ91	D-3-phosphoglycerate dehydrogenase (EC 1.1.1.95)	10	10	25.5	25.5	63.864	612	0	0	0	0	152500000	0	450180000	551450000	462620000	438560000	664990000	342690000	523380000	517660000	710550000	221070000	208950000	236080000
1204	A0A0E0KYP0	Uncharacterized protein	5	3	18.9	12.6	39.964	366	149690000	169570000	0	0	206370000	117000000	107720000	129990000	127100000	240200000	143130000	173620000	158000000	148710000	254890000	186320000	171830000	148860000
1205	Q75M01	Os05g0157200 protein (cDNA clone:J013041K03, full insert sequence)	5	0	39.5	0	18.004	167	450630000	340400000	327370000	255150000	0	277150000	118460000	155370000	0	0	180990000	189470000	0	0	0	0	181360000	0
1206	A0A0E0DPC4	Uncharacterized protein	16	16	9.8	9.8	257.56	2327	381630000	108500000	0	134920000	225990000	131260000	291500000	703420000	322940000	160640000	608330000	539530000	91644000	356190000	459170000	131400000	138080000	468730000
1207	A0A0E0DQA8	Peptidase_M24 domain-containing protein	7	7	23.9	23.9	37.052	335	164190000	0	0	0	0	189270000	270220000	221750000	169040000	98624000	228260000	170300000	227130000	155410000	272650000	202640000	191400000	151750000
1208	Q9ATR3	Glucanase	4	4	16.2	16.2	34.72	334	0	0	0	0	0	0	227930000	0	362630000	328420000	212110000	232760000	341770000	336180000	249540000	197730000	89786000	321420000
1209	A0A0E0DR18	Ribosomal protein	11	2	32.5	3.6	38.537	357	2794000000	1742200000	1990900000	1478300000	984110000	1801000000	3061900000	3308300000	3953700000	3314400000	2443500000	2434900000	2918000000	3074100000	4181100000	3032600000	2163800000	3059000000
1210	Q6ZLB8	Os07g0180900 protein (cDNA clone:001-031-B02, full insert sequence) (cDNA clone:006-202-A09, full insert sequence) (cDNA clone:006-211-B12, full insert sequence) (cDNA clone:006-302-F06, full insert sequence) (cDNA clone:006-310-C02, full insert sequence)	15	1	3.7	3.7	44.738	405	0	0	0	0	0	0	475870000	418940000	857200000	722760000	515340000	477020000	0	0	0	0	0	0
1211	A0A0P0WNP9	Non-specific lipid-transfer protein (Fragment)	1	1	16.9	16.9	8.1444	83	0	0	0	0	0	0	557930000	309950000	311910000	539190000	486710000	898320000	333650000	245490000	205930000	470320000	405910000	547750000
1212	A0A0E0DTH3	Phosphoglycerate kinase (EC 2.7.2.3)	29	2	3.5	3.5	50.091	484	6971700000	5527300000	6761600000	5266100000	4426500000	5434700000	0	0	0	0	0	0	0	0	0	0	0	0
1213	A0A0E0DVW9	Peptidase A1 domain-containing protein	2	2	5.7	5.7	37.082	348	194860000	484110000	356410000	192620000	277370000	224930000	0	0	0	0	0	0	0	0	0	0	0	0
1214	Q0DEU8	Os06g0133800 protein (Fragment)	28	3	64.2	7.8	73.448	678	67036000000	79412000000	59823000000	74383000000	71216000000	61986000000	54800000000	71343000000	47598000000	53976000000	75287000000	58952000000	63465000000	73216000000	56038000000	72225000000	77066000000	70082000000
1215	Q5VNT9	Os06g0136600 protein	13	3	32.1	12.1	47.938	446	1031000000	1447800000	1198300000	1039900000	1097700000	904330000	823670000	748330000	559740000	734430000	859510000	888530000	337530000	462630000	703780000	343430000	322450000	351500000
1216	Q6ZL81	Os07g0469100 protein (cDNA clone:001-034-E09, full insert sequence) (cDNA clone:J013068P10, full insert sequence)	2	1	16	10.7	15.729	150	0	0	0	0	0	120190000	198430000	200000000	363380000	143010000	111320000	87764000	0	0	0	0	0	0
1217	A0A0E0DWJ6	Uncharacterized protein	4	4	31.1	31.1	17.177	161	333370000	207560000	0	187940000	101460000	244380000	220300000	184470000	437900000	0	205200000	181660000	419670000	315400000	606130000	242850000	178680000	231610000
1218	I1PZJ0	DUF1995 domain-containing protein	3	3	15	15	37.089	340	98661000	78771000	117160000	131220000	94777000	0	173590000	122960000	286880000	255450000	225790000	236170000	167330000	141980000	165320000	132800000	163400000	175820000
1219	A0A0E0DX81	Lipase_GDSL domain-containing protein	6	6	24.5	24.5	39.406	368	0	0	0	0	148970000	0	187670000	296890000	163350000	181790000	304980000	294950000	466180000	326280000	277200000	138630000	184300000	292620000
1220	A0A0E0DXB0	Starch synthase, chloroplastic/amyloplastic (EC 2.4.1.-)	8	1	18.9	2.8	71.052	641	94757000	0	0	325380000	559610000	302600000	0	0	0	0	0	0	179190000	0	0	0	0	101100000
1221	A0A0E0DZ03	Uncharacterized protein	3	2	46.4	46.4	16.177	151	219210000	889880000	0	565820000	979470000	922740000	290160000	732990000	101680000	980090000	637750000	647420000	50601000	1049300000	582570000	687940000	456440000	936630000
1222	A0A0E0DZH3	Uncharacterized protein	5	1	6.9	6.9	44.629	408	68590000	187770000	130180000	0	229560000	176820000	0	0	0	0	0	0	0	0	0	0	0	0
1223	Q654U8	Pyrophosphate--fructose 6-phosphate 1-phosphotransferase subunit beta (PFP) (EC 2.7.1.90) (6-phosphofructokinase, pyrophosphate dependent) (PPi-PFK) (Pyrophosphate-dependent 6-phosphofructose-1-kinase)	10	10	26.3	26.3	61.261	567	350870000	161340000	376080000	271920000	0	0	254900000	190550000	313130000	224230000	260200000	232840000	359880000	384540000	472370000	249640000	239000000	279750000
1224	A0A0E0GVC8	S5 DRBM domain-containing protein	10	10	36.1	36.1	29.975	274	3188600000	1955400000	2649000000	1422500000	1424600000	1993700000	1995300000	2247900000	2525700000	2283700000	2320200000	1557200000	1737600000	2283500000	2094600000	1441100000	1448300000	1244900000
1225	A0A0E0E0B3	Aldedh domain-containing protein	16	0	44	0	59.391	550	2489700000	3324500000	1574300000	3151200000	2891700000	3009500000	1944000000	2568700000	1584200000	2129400000	2925700000	2182800000	2342800000	2181800000	2359100000	1982900000	2034900000	2017300000
1226	A0A0E0JL57	Uncharacterized protein	2	2	7.2	7.2	44.295	446	0	0	0	0	0	0	81541000	94289000	194910000	66322000	119480000	157180000	90293000	72957000	122710000	88970000	66034000	106120000
1227	A0A0E0E0S6	UDPGT domain-containing protein	11	4	27.1	8.6	81.665	756	0	0	0	0	0	0	774160000	641670000	1631600000	1195000000	491310000	370880000	662960000	549800000	874120000	308930000	142970000	409200000
1228	A0A0E0E0X6	Uncharacterized protein	18	1	65	4	50.236	477	4271500000	3855000000	5249800000	3755300000	2866900000	2715600000	3308600000	2519800000	3804200000	3420000000	3293400000	3173900000	2667500000	2745200000	4365700000	3219600000	2480300000	3039700000
1229	Q5Z4M6	Os06g0308000 protein (cDNA clone:J013071B03, full insert sequence)	21	21	48.6	48.6	59.93	537	2629600000	1760900000	3059200000	1694500000	997470000	2096000000	3087800000	2912600000	4970400000	3203200000	3494700000	2720100000	3490700000	3156300000	4447000000	2432300000	2407300000	3431400000
1230	Q5Z6U5	T-complex protein 1 subunit gamma	5	5	9.5	9.5	60.898	558	0	0	0	0	0	0	0	64637000	91448000	66973000	77743000	49148000	96485000	55830000	100260000	0	52782000	69687000
1231	A0A0E0E3U8	Uncharacterized protein	49	0	72.4	0	136.16	1255	39245000000	36266000000	33098000000	33385000000	30111000000	30994000000	25529000000	29572000000	18367000000	20407000000	27217000000	19175000000	27244000000	33552000000	24058000000	30783000000	30523000000	26561000000
1232	Q67W51	50S ribosomal protein L35	1	1	9.6	9.6	15.652	146	226480000	116430000	173460000	97064000	0	144010000	452690000	521450000	706940000	451290000	294560000	389330000	359410000	0	323000000	354640000	230290000	246960000
1233	A0A0E0E4L5	ACT domain-containing protein	6	6	13	13	61.521	586	0	0	0	0	0	42031000	87261000	113890000	177480000	157560000	368790000	184030000	210210000	164340000	118980000	132040000	209230000	213090000
1234	A0A0E0E535	Abhydrolase_3 domain-containing protein	4	1	11.7	6	33.273	316	0	0	681060000	0	327840000	0	756700000	619080000	370130000	794400000	937810000	602680000	425730000	559670000	437480000	588600000	1003500000	504960000
1235	A0A0E0E625	Delta-aminolevulinic acid dehydratase (EC 4.2.1.24)	19	1	13.6	0.6	243.15	2184	863210000	839610000	1006700000	1014000000	766260000	752290000	920940000	896880000	1233100000	586170000	575460000	489160000	1485800000	1520600000	1876300000	951870000	859810000	996610000
1236	A0A0E0E632	Uncharacterized protein	6	3	41.4	23.2	24.674	237	1948000000	2194000000	1738400000	1817000000	1978900000	1394900000	883410000	679630000	901340000	1007500000	705200000	660730000	458210000	650960000	757440000	630100000	846290000	689200000
1237	A0A0E0HVF2	HATPase_c domain-containing protein	19	19	27.5	27.5	91.368	796	1928100000	953110000	1793200000	1086400000	652380000	1065000000	968880000	886620000	1378000000	454820000	828900000	727210000	1094900000	1090200000	2080100000	692160000	662170000	894820000
1238	Q2QN87	Expressed protein	3	3	23.2	23.2	14.462	142	532710000	333860000	1243500000	1190900000	534000000	1232100000	0	0	293420000	188990000	1691200000	1387400000	411340000	0	2134300000	0	0	1685000000
1239	A0A0E0E788	Uncharacterized protein	15	2	26.2	4.3	87.009	805	2184400000	2334700000	1503400000	2395900000	973510000	2216700000	2180100000	2169300000	2536400000	3102800000	2550600000	3414300000	2780400000	3040100000	1890100000	2933900000	3201700000	3002000000
1240	Q6ZEZ1	Putative ribose-5-phosphate isomerase	11	3	73.3	19	26.973	258	8789700000	9817400000	6410200000	7520800000	8830300000	8737800000	10096000000	9784500000	9819900000	10339000000	8074000000	12711000000	7581500000	7696400000	7215200000	9383400000	9935400000	10631000000
1241	A0A0E0E888	Aldedh domain-containing protein	11	11	35.6	35.6	55.427	517	46770000	266290000	88195000	115160000	154810000	136770000	616630000	477830000	485150000	615480000	418510000	458330000	374670000	583520000	521660000	363340000	369660000	408460000
1242	A0A0P0X4N7	Os07g0243150 protein (Fragment)	4	1	18.3	18.3	10.709	104	0	0	0	0	0	0	498350000	473380000	383980000	569350000	440600000	654530000	0	0	0	0	0	0
1243	B9FWW9	Uncharacterized protein	11	6	4.8	4.8	204.1	1862	141510000	94640000	114870000	53437000	68314000	81143000	62550000	83188000	127500000	0	62255000	72798000	110790000	83357000	134420000	91125000	79907000	89562000
1244	Q69RL1	Os07g0468100 protein (cDNA clone:001-204-E06, full insert sequence) (cDNA clone:J023025D08, full insert sequence)	5	5	29.3	29.3	25.826	232	0	0	0	0	0	0	602890000	508500000	209490000	269820000	161030000	246690000	0	0	0	0	0	0
1245	A0A0E0ECC4	Thiamine thiazole synthase, chloroplastic (Thiazole biosynthetic enzyme) (EC 2.4.2.60)	13	3	12.6	12.6	36.834	350	664990000	863120000	833460000	965500000	883640000	985230000	0	0	0	0	0	0	0	0	0	0	0	0
1246	A0A0E0ECR8	Uncharacterized protein	8	1	4.1	4.1	22.953	217	3549900000	4764900000	2897700000	2778300000	4320500000	4035600000	0	0	22213000	0	93811000	0	4467300000	3737200000	4848700000	6714300000	8759300000	8462500000
1247	A0A0E0EE72	Uncharacterized protein	5	0	1.1	0	116.89	1097	0	0	324460000	189200000	678780000	77115000	0	3401900	7169400	0	6412300	5891400	48596000	0	0	0	6254300	0
1248	Q0D4G9	Os07g0626800 protein (Fragment)	5	5	15.9	15.9	42.212	397	0	114840000	0	0	0	0	119340000	175800000	98603000	0	231390000	198150000	0	62529000	58143000	0	87466000	116480000
1249	A0A0E0EFX8	Xylose isomerase (EC 5.3.1.5)	13	0	2.9	0	61.16	553	76187000	52373000	129260000	0	0	0	0	0	0	0	0	0	0	0	0	0	0	0
1250	A0A0E0EIY8	Uncharacterized protein	3	3	5.4	5.4	81.071	753	3274400000	2018800000	8069700000	6278200000	7753600000	5354300000	5486400000	3893800000	4227800000	4384100000	4128300000	3158900000	4506500000	4046500000	11338000000	5712300000	3827700000	4556000000
1251	A0A0E0LSM4	Uncharacterized protein	8	1	8.6	4.1	28.457	245	296050000	178370000	202420000	135850000	95518000	165190000	296420000	199570000	240320000	179720000	195260000	270660000	307440000	300860000	348740000	180010000	299700000	239220000
1252	A0A0E0EL37	PKS_ER domain-containing protein	15	1	5.6	5.6	39.845	392	683040000	618620000	432190000	711360000	502750000	757860000	0	0	0	0	0	0	0	0	0	0	0	0
1253	Q8H3M0	Os08g0428800 protein	5	5	41.6	41.6	18.671	178	0	0	0	0	0	0	1551100000	1022800000	915410000	1431500000	1141200000	1180400000	678950000	461520000	410760000	1027400000	925340000	1141400000
1254	Q0J5H3	Malate dehydrogenase (EC 1.1.1.37) (Fragment)	6	3	13.8	13.8	37.436	356	0	0	0	0	0	0	123770000	30196000	150760000	151210000	187050000	145550000	101620000	105650000	126130000	105500000	81279000	86901000
1255	A0A0E0EM06	Aldedh domain-containing protein	18	0	3.6	0	53.336	498	0	221630000	0	0	0	0	0	0	0	0	0	0	37491000	46288000	252390000	162290000	237800000	72877000
1256	B9GDU6	Uncharacterized protein	2	2	15.6	15.6	21.145	212	0	0	0	0	0	0	254560000	153700000	327080000	235320000	172680000	305700000	235760000	0	77229000	178250000	0	151370000
1257	Q2QND8	Os12g0569300 protein (Thaumatin-like cytokinin-binding protein, putative, expressed) (cDNA, clone: J065176M21, full insert sequence)	2	2	15	15	23.43	233	0	0	0	0	0	0	0	0	270170000	117180000	0	144030000	191440000	54048000	97299000	267550000	329960000	308010000
1258	I1R7C2	Uncharacterized protein	4	0	25.3	0	23.749	233	1258400000	891150000	1374500000	988710000	1116500000	2123000000	3187800000	2335400000	967430000	5286500000	7272200000	7154400000	1106900000	1083700000	1319800000	2075600000	3194600000	2382500000
1259	A0A0E0EN60	Uncharacterized protein	7	5	12.1	12.1	54.846	486	509430000	487950000	544820000	669300000	498930000	608810000	682180000	745800000	371750000	683780000	652940000	484230000	597310000	609420000	354970000	507710000	731620000	539900000
1260	A0A0E0EN65	Ribosomal_L16 domain-containing protein	8	1	41.5	6.2	24.842	224	1872200000	1096100000	2734700000	1232500000	1306100000	1630000000	1846500000	2310300000	3143500000	2067300000	1601400000	1509100000	2780700000	2247300000	2438000000	1752300000	1709500000	1762800000
1261	A0A0E0EN70	Uncharacterized protein	16	0	15.8	0	98.81	871	11142000000	15319000000	9962100000	18200000000	15483000000	15287000000	8230200000	10492000000	6727000000	11919000000	11583000000	7722300000	10118000000	12351000000	9539500000	14733000000	12634000000	10657000000
1262	A0A0E0EN72	AAA domain-containing protein	35	0	76.9	0	62.822	581	73640000000	82430000000	74824000000	86933000000	91469000000	87156000000	114220000000	118030000000	104400000000	113080000000	97629000000	128230000000	102270000000	110420000000	110160000000	114880000000	111890000000	121090000000
1263	A0A0E0EP00	GST N-terminal domain-containing protein	9	0	7.5	0	84.773	760	0	0	0	0	0	0	302210000	264680000	203530000	385470000	349350000	229870000	272730000	352850000	117810000	266610000	434250000	288720000
1264	B9FYL3	Uncharacterized protein	3	3	13.4	13.4	38.755	365	0	0	0	0	0	0	0	124480000	58935000	98747000	189010000	145340000	199490000	157620000	119980000	128380000	184890000	179640000
1265	A0A0E0EPX3	Uncharacterized protein	16	1	35.8	2.3	60.345	528	7462600000	5222100000	8016000000	5666100000	5452200000	6619800000	7545300000	7229100000	6421800000	5908700000	7299400000	5132600000	8527700000	8054800000	7686600000	6564900000	6746300000	7149500000
1266	A2YZA3	Rhodanese domain-containing protein	10	0	49.4	0	25.856	239	669630000	845110000	686290000	875730000	934010000	710530000	947060000	592020000	838790000	769330000	790700000	766280000	856260000	672410000	865240000	954140000	477580000	658070000
1267	Q6H443	Os09g0279500 protein (cDNA clone:001-038-A04, full insert sequence) (cDNA clone:J013110L09, full insert sequence)	7	7	44.5	44.5	26.681	245	1261400000	1082400000	1239600000	756770000	466240000	1071800000	2487500000	2252300000	3447100000	2322300000	1681500000	2060700000	1674600000	1643100000	1814200000	1484900000	1503900000	1435900000
1268	A0A0E0ER18	Chlorophyll a-b binding protein, chloroplastic	9	0	13.3	0	27.927	264	0	0	0	0	0	0	20450000000	23291000000	30102000000	28819000000	24615000000	21527000000	17748000000	14020000000	24080000000	23219000000	17203000000	25848000000
1269	A0A0E0ERD5	Chorismate_bind domain-containing protein	7	1	12.8	3	76.334	703	1040500000	1211300000	900790000	1108000000	1230900000	726890000	1393700000	1581700000	1544700000	1718200000	1285400000	1592200000	1390500000	1127100000	1710400000	1225200000	1409900000	1417300000
1270	Q67UE5	Os09g0446800 protein	23	0	45.1	0	68.112	639	2079300000	1160800000	1211500000	1077200000	1108600000	988810000	1019800000	1084000000	1212900000	916990000	1076400000	681240000	1474600000	1817700000	1295900000	1092200000	1113000000	999920000
1271	Q7XXS0	ATP synthase subunit d, mitochondrial	8	8	50.3	50.3	19.725	169	555180000	292900000	0	0	0	241990000	920540000	548190000	758070000	1284500000	1641600000	1028700000	0	234950000	171940000	0	226190000	279680000
1272	A0A0E0IL05	Uncharacterized protein	5	5	23.4	23.4	23.703	209	0	0	0	0	0	0	238170000	153990000	0	490680000	1290000000	390460000	0	304260000	0	0	98576000	0
1273	A2Z3D8	Uncharacterized protein	5	5	23	23	32.417	287	205570000	299140000	0	224310000	0	227260000	306300000	227480000	416360000	269900000	282680000	187460000	234170000	264380000	237450000	180680000	232650000	204650000
1274	A0A0E0EUN7	UTP--glucose-1-phosphate uridylyltransferase (EC 2.7.7.9)	27	0	3.5	0	49.647	452	968240000	831110000	702780000	940540000	820960000	836810000	0	0	0	0	0	0	0	0	0	0	0	0
1275	Q7G754	Hsp20/alpha crystallin family protein, expressed (Os10g0159700 protein) (cDNA clone:002-124-F03, full insert sequence)	2	2	26.9	26.9	21.082	197	0	0	0	0	0	0	136830000	0	0	176770000	0	124870000	94141000	0	125880000	305930000	173160000	79709000
1276	A0A0E0EW99	Alanine--tRNA ligase (EC 6.1.1.7) (Alanyl-tRNA synthetase) (AlaRS)	15	3	20.1	4.3	108.38	990	433300000	237550000	205320000	705530000	129000000	158110000	173790000	182810000	207540000	164870000	269170000	133950000	184320000	142740000	354760000	117790000	158310000	133320000
1277	Q7XEQ3	40S ribosomal protein S17-4, putative, expressed (Os10g0411800 protein)	7	1	44.7	6.4	16.429	141	353170000	386260000	0	399830000	461240000	579360000	551410000	526900000	921420000	762660000	460440000	530330000	497290000	625800000	577100000	293430000	280640000	472110000
1278	A0A0E0EXX1	Epimerase domain-containing protein	16	2	7.1	7.1	42.714	378	0	0	0	0	0	0	345830000	378130000	396000000	248150000	300640000	286700000	393410000	382660000	445270000	475640000	143200000	487640000
1279	Q7XE16	Cell division cycle protein 48, putative, expressed	21	3	6.3	6.3	89.81	808	0	0	224850000	0	0	0	0	51900000	113170000	0	103820000	98006000	97195000	0	237330000	81231000	121910000	128710000
1280	Q8LNW1	Nascent polypeptide-associated complex subunit beta	3	1	22.6	12.8	17.635	164	0	0	0	80572000	0	0	62418000	64428000	176260000	94095000	73257000	63507000	71258000	62970000	77600000	0	35694000	63578000
1281	A0A0E0EZA0	Uncharacterized protein	36	11	44	15.3	111.18	1015	3880400000	3464200000	3978400000	3267100000	3006600000	3745800000	3017800000	3454800000	3884800000	2866900000	3702400000	2857100000	3959100000	3344700000	4388400000	3017900000	3385700000	3419900000
1282	A0A0E0EZG4	NADPH-protochlorophyllide oxidoreductase (EC 1.3.1.33)	15	2	13.5	1.6	129.6	1193	3501900000	2669300000	2871200000	2649800000	3959900000	4016300000	1026700000	1002000000	886780000	1271800000	894860000	721080000	1600700000	2575100000	2374100000	2008200000	1812800000	1580300000
1283	B8BHP9	AB hydrolase-1 domain-containing protein	3	3	12.5	12.5	35.974	319	0	0	0	0	0	0	0	0	0	0	0	0	0	200120000	0	230680000	186160000	97337000
1284	A0A0E0EZM1	Malic enzyme	5	5	10.5	10.5	79.936	732	0	0	0	0	0	0	37165000	63592000	21032000	66082000	118530000	70688000	36700000	53516000	36432000	0	0	42961000
1285	Q7XCK0	Glutathione S-transferase (Glutathione S-transferase, C-terminal domain containing protein, expressed) (Os10g0543800 protein)	8	8	32	32	30.844	278	0	0	0	0	0	0	322280000	0	380490000	315950000	234740000	399100000	292430000	0	268780000	115240000	0	0
1286	A0A0E0F4Y2	Uncharacterized protein	1	1	6.8	6.8	24.201	219	0	0	0	0	0	0	33331000	0	0	34797000	41950000	40183000	0	0	0	0	0	0
1287	B8BL59	Uncharacterized protein	1	1	6.7	6.7	21.421	193	0	0	0	0	0	0	18221000	0	0	0	52778000	0	48829000	51294000	46800000	0	0	25575000
1288	A0A0E0F7I6	AA_TRNA_LIGASE_II domain-containing protein	6	6	19.3	19.3	55.588	507	148510000	0	193040000	219240000	186630000	0	299980000	323630000	343860000	222510000	487370000	299850000	317510000	159030000	307700000	157320000	196070000	164870000
1289	A0A0E0F820	Uncharacterized protein	1	1	2.3	2.3	57.981	532	0	0	0	0	0	0	272940000	0	0	0	0	0	255740000	206470000	183570000	277780000	0	266820000
1290	A0A0E0F8Z6	Non-specific lipid-transfer protein	3	0	11.2	0	11.256	116	810230000	1108700000	946660000	686940000	0	2014800000	0	0	0	0	0	0	0	0	0	0	0	0
1291	Q2QWU2	Histone deacetylase family protein, expressed (Os12g0182700 protein) (cDNA clone:J023134F05, full insert sequence)	3	3	10.6	10.6	48.099	443	0	0	0	0	0	0	0	0	0	94513000	106720000	90603000	82351000	87190000	106090000	111840000	167080000	118230000
1292	A0A0E0FAB0	Uncharacterized protein	6	0	20	0	46.944	444	266290000	322110000	461510000	184050000	148730000	136210000	169280000	184660000	244160000	183290000	168640000	140070000	201300000	166620000	229700000	0	180160000	164470000
1293	A0A0E0FAE2	PsbP domain-containing protein	7	7	35.6	35.6	28.683	264	333600000	239300000	142050000	305310000	254870000	324360000	711990000	514950000	697130000	985090000	724780000	1294700000	624340000	428180000	477470000	703560000	493580000	632150000
1294	A0A0E0FBT4	AA_TRNA_LIGASE_II domain-containing protein	9	2	25.5	3.3	54.577	479	592860000	216830000	263140000	232590000	0	131920000	110290000	193520000	184570000	119630000	138050000	92962000	151120000	150110000	222110000	120010000	104660000	93662000
1295	I1R8W6	SWIB domain-containing protein	3	3	25	25	17.054	160	138350000	120490000	0	126550000	0	154850000	185570000	226430000	189770000	251940000	212160000	221470000	270190000	300230000	388880000	355860000	210780000	278890000
1296	Q2QP59	Riboflavin synthase, alpha subunit family protein, expressed	3	3	10.4	10.4	31.144	299	0	0	0	0	0	0	0	0	327010000	311740000	379010000	0	198350000	64179000	220280000	276680000	217440000	201890000
1297	A0A0E0FE75	MBD domain-containing protein	8	1	4.2	4.2	37.62	353	170360000	133310000	154410000	101680000	174730000	0	0	0	0	0	0	0	0	0	0	0	0	0
1298	Q657T1	Peptidyl-prolyl cis-trans isomerase (PPIase) (EC 5.2.1.8)	6	6	30.6	30.6	30.387	294	0	0	0	0	0	0	353570000	230180000	388490000	342970000	284410000	334040000	222690000	0	299980000	259400000	201210000	152740000
1299	Q9FU74	Os01g0143800 protein (cDNA clone:001-038-A12, full insert sequence) (cDNA clone:006-306-C02, full insert sequence)	3	2	17.5	14.2	29.807	275	0	0	120880000	0	0	0	219970000	133410000	275160000	222720000	211800000	465440000	127820000	158630000	235590000	144040000	79893000	0
1300	A0A0E0FLH9	Uncharacterized protein	25	0	51.2	0	66.141	596	4578400000	4406300000	1695900000	4825400000	2469200000	3811600000	2697200000	3289900000	2572000000	2419500000	2202000000	1585500000	2812500000	4249600000	3367300000	3373800000	3256000000	2520800000
1301	Q9LRE9	Cytosolic aldehyde dehydrogenase (Os01g0591000 protein) (cDNA clone:002-117-A10, full insert sequence) (cDNA clone:J023144F17, full insert sequence)	6	1	15.3	4.4	54.171	502	0	0	150990000	211060000	0	171780000	204600000	215070000	189010000	198750000	199920000	143130000	146120000	204490000	124950000	150790000	191640000	125750000
1302	A2WSL8	Uncharacterized protein	4	2	14.2	7.6	40.848	380	0	0	0	0	0	0	0	0	72026000	74496000	65040000	55688000	97221000	66690000	156890000	39808000	0	69191000
1303	Q2QSR7	Os12g0420200 protein (RNA binding protein, putative, expressed)	22	0	7.2	0	41.532	376	0	0	0	0	0	0	369120000	776510000	95943000	760340000	856190000	730890000	152490000	292160000	214540000	453100000	491150000	816270000
1304	Q9FVN8	Zeta-carotene desaturase (EC 1.3.5.6) (9,9'-di-cis-zeta-carotene desaturase) (Fragment)	6	6	17.3	17.3	46.427	415	133610000	125030000	184240000	158120000	104810000	0	154910000	146060000	0	0	150160000	0	0	0	0	0	0	0
1305	Q8W0E6	Chlorophyll a-b binding protein, chloroplastic	8	1	13.2	13.2	27.902	265	0	0	0	0	0	0	9165800000	6501400000	6013000000	8377600000	4813500000	4514300000	3988600000	3703000000	6528700000	4127600000	5730600000	2263500000
1306	B8A9U7	GP-PDE domain-containing protein	4	3	7.6	7.6	62.215	540	0	0	0	0	0	0	78025000	0	131660000	147930000	47507000	143110000	133950000	93717000	137540000	60842000	76876000	130040000
1307	A0A0E0FWS2	Glutamine amidotransferase type-1 domain-containing protein	10	0	2.2	0	152.39	1400	0	0	0	0	0	0	128750000	177670000	0	102150000	187710000	117180000	153370000	174920000	0	67327000	158700000	0
1308	Q7F2X8	Os01g0916600 protein (cDNA clone:001-028-A07, full insert sequence) (cDNA clone:J033067G16, full insert sequence)	5	1	50	10.7	15.547	150	170740000	147550000	263870000	177740000	181030000	162910000	225550000	0	0	239050000	195930000	285250000	278030000	0	203190000	328280000	263100000	250140000
1309	A0A0E0FZP6	Cysteine synthase (EC 2.5.1.47)	16	3	59.8	13.6	41.459	391	6753300000	7964300000	5530500000	5470900000	7472200000	6646000000	8583800000	8476200000	7701800000	7047200000	8871200000	9719200000	8209200000	7952800000	8772200000	8583700000	8081600000	8552900000
1310	Q6ZGM0	Os02g0117100 protein	11	11	42.2	42.2	41.891	377	539920000	393300000	442890000	482660000	330320000	466880000	366420000	358930000	289790000	553270000	297490000	424140000	299520000	328840000	525220000	476090000	331640000	339720000
1311	B9F239	Peptidylprolyl isomerase (EC 5.2.1.8)	2	2	20.5	20.5	23.869	224	0	0	0	0	0	0	110370000	205550000	102800000	174830000	136480000	256520000	0	0	0	0	47138000	0
1312	B9F0T1	Uncharacterized protein	1	1	7.4	7.4	36.1	323	0	0	0	0	0	0	123360000	106570000	140280000	191660000	140590000	145510000	0	0	0	0	0	0
1313	A0A0P0VFD2	Inositol-1-monophosphatase (EC 3.1.3.25) (Fragment)	8	1	34.3	6.1	38.551	361	379070000	150770000	181100000	299410000	354140000	543490000	1109800000	1032200000	875230000	695020000	820490000	947440000	557500000	482110000	431150000	160320000	122980000	380810000
1314	A0A0E0G388	Lipoxygenase (EC 1.13.11.-)	28	1	43.1	2.2	103.56	926	400830000	1121400000	60384000	2088400000	655500000	1481600000	2260200000	3210300000	1834600000	3347700000	6349500000	3042000000	985330000	1187600000	879940000	2102900000	2647700000	2307500000
1315	I1NZ40	Uncharacterized protein	13	4	9.4	3.2	181.27	1673	133560000	0	254100000	129380000	125950000	175570000	126510000	123980000	165620000	0	150240000	94039000	364110000	167390000	154040000	83263000	0	78514000
1316	Q6ER67	Ribosomal protein	6	1	5.1	5.1	24.64	216	0	0	0	0	0	0	116950000	166300000	196890000	102360000	64753000	66208000	248890000	204670000	261330000	149670000	126760000	184400000
1317	Q6H7I9	ATP-dependent Clp protease proteolytic subunit (EC 3.4.21.92)	6	5	33.9	31.5	31.96	298	3978000000	4834800000	4959300000	6082500000	3974400000	4415200000	4101000000	4181900000	2259500000	3808700000	3668400000	4320000000	3123100000	6260300000	3022500000	6182500000	4839800000	4440800000
1318	Q6ESJ0	Glutathione peroxidase	3	2	14.7	10.5	25.838	238	0	119180000	0	0	0	0	240520000	306570000	74560000	195420000	387180000	246980000	93016000	0	0	191590000	0	0
1319	A3ABZ3	Uncharacterized protein	6	6	39.6	39.6	24.7	235	0	0	0	0	0	0	45130000	0	1731500000	49533000	28369000	42075000	75524000	0	218380000	32491000	21269000	47084000
1320	Q6K6C3	cDNA clone:001-030-G03, full insert sequence	2	2	17.6	17.6	15.71	159	0	0	0	0	0	0	1651100000	866840000	1556300000	2616200000	922630000	2085300000	1722900000	727010000	1066600000	1190500000	1309200000	1035700000
1321	I1P5U2	Uncharacterized protein	2	1	13.5	6.7	33.081	297	0	0	0	0	0	0	93444000	81735000	113350000	123780000	79773000	97185000	78425000	75498000	92881000	59338000	51178000	56076000
1322	A0A0N7KGD8	Os02g0830100 protein	23	1	43.3	1.4	78.594	698	723570000	885030000	512560000	362920000	614190000	207710000	1028400000	809290000	953530000	966030000	1416300000	950730000	2714200000	2497600000	1656100000	1948000000	1837000000	1796500000
1323	Q6ESB6	Os02g0833400 protein (cDNA clone:J033024H02, full insert sequence)	3	1	11.9	5.4	36.931	336	163170000	142590000	0	0	0	0	342560000	217840000	411430000	126440000	204730000	253360000	259230000	134010000	369980000	0	267160000	363820000
1324	Q9SNK8	Uncharacterized protein OJ1528D07.3	6	3	23.5	12	37.388	349	157370000	0	0	0	173290000	113890000	443390000	527070000	346130000	433270000	379450000	505570000	355490000	97537000	361420000	340140000	202230000	428160000
1325	Q9FUD8	Putative glutathione S-transferase OsGSTF3	7	1	4.9	4.9	24.961	224	241220000	218630000	243390000	236700000	196490000	365490000	381110000	513420000	204940000	302050000	547190000	441060000	0	0	130490000	0	0	156550000
1326	I1P7V0	Uncharacterized protein	7	7	10.4	10.4	96.398	858	287920000	0	140850000	134490000	59695000	0	133730000	133650000	148520000	80447000	164690000	0	224920000	241310000	185940000	153130000	179010000	134600000
1327	Q10R10	Hydrolase, carbon-nitrogen family protein, expressed (Os03g0175600 protein) (cDNA clone:006-212-E08, full insert sequence)	6	6	26.5	26.5	33.643	310	180330000	0	327210000	0	0	166640000	96759000	102910000	0	159600000	84654000	110000000	0	145840000	0	100330000	73416000	160560000
1328	A0A0E0GHK7	Uncharacterized protein	7	2	49.8	12.9	23.291	217	275110000	364190000	409150000	552610000	488560000	411180000	1015100000	886470000	803790000	1134900000	1040600000	1043000000	345180000	339810000	411950000	378120000	533850000	360400000
1329	Q8H855	Expressed protein (Os03g0226700 protein)	2	2	8.8	8.8	27.316	262	110880000	111300000	143940000	112580000	0	0	0	84314000	0	0	32485000	106260000	0	0	0	0	0	0
1330	A0A0E0KCR9	CP12 domain-containing protein	2	1	25.4	25.4	13.896	130	0	0	0	0	0	0	120370000	76284000	113750000	128920000	127060000	166280000	139760000	103920000	0	68738000	0	99194000
1331	A3AHB5	Adenylosuccinate lyase (ASL) (EC 4.3.2.2) (Adenylosuccinase)	7	7	19.8	19.8	54.643	484	256500000	324470000	389580000	295870000	362550000	262310000	0	0	0	0	0	0	0	0	0	0	0	0
1332	A0A0E0GN37	GFO_IDH_MocA domain-containing protein	11	11	41	41	43.134	398	180840000	194030000	168210000	132530000	0	270430000	122370000	0	59335000	77058000	248840000	135300000	493070000	563460000	427950000	814970000	547670000	302210000
1333	A0A0E0GN54	Uncharacterized protein	7	0	15.3	0	78.856	744	0	0	433190000	0	272680000	0	348890000	316450000	205280000	279290000	399070000	336820000	377740000	356940000	177430000	431740000	326530000	591030000
1334	A0A0E0GNX0	40S ribosomal protein SA	8	1	8.4	4.7	31.715	298	0	0	0	0	0	0	0	308560000	689510000	472660000	339970000	557290000	198890000	153570000	546710000	143250000	373420000	428100000
1335	A0A0E0GR02	Ribosomal_L16 domain-containing protein	7	0	8.7	0	29.966	265	176890000	130460000	302160000	156280000	115040000	123350000	252730000	316290000	342880000	222550000	300930000	149250000	330630000	428870000	255100000	248410000	270340000	145230000
1336	Q69TT2	Os06g0476200 protein	10	10	23.2	23.2	67.763	625	173740000	238740000	127980000	309360000	250230000	261440000	0	0	0	0	0	0	119560000	0	215890000	212950000	232280000	267860000
1337	Q10FE5	Retrotransposon protein, putative, Ty1-copia subclass, expressed	6	3	45.8	28.1	15.183	153	3247100000	2026800000	2797200000	1581900000	1701700000	1734900000	1814200000	359230000	890580000	508490000	49630000	62005000	1601600000	1102900000	3963400000	969150000	36679000	804970000
1338	Q10F16	Ferredoxin	2	2	21.3	21.3	19.925	183	0	0	0	0	145740000	0	0	101390000	0	176290000	77595000	80002000	0	106220000	0	0	0	0
1339	Q53RK7	Peptidylprolyl isomerase (EC 5.2.1.8)	3	3	16.3	16.3	26.624	252	0	0	0	0	0	0	157210000	183280000	0	189870000	195270000	259370000	189040000	0	179760000	187650000	0	226410000
1340	Q6ASV4	Glutamate decarboxylase (EC 4.1.1.15)	5	5	14	14	55.065	492	258610000	169250000	202860000	278320000	195770000	246430000	0	59642000	0	0	91544000	0	0	120620000	148950000	0	0	119530000
1341	A0A0E0GSZ6	Uncharacterized protein	3	1	1.5	0.5	260.88	2394	0	0	0	0	0	0	0	0	0	8733900	2142500	0	112580000	108900000	90893000	52482000	4048100	41055000
1342	Q6AVS5	Expressed protein (Os03g0735300 protein) (cDNA clone:J023110G03, full insert sequence)	2	2	7.8	7.8	32.517	296	115660000	105980000	33986000	0	77428000	107360000	474680000	0	138480000	12003000	0	32740000	153260000	0	124480000	241030000	138760000	238260000
1343	Q9ATK9	Alpha-1,4 glucan phosphorylase (EC 2.4.1.1) (Fragment)	20	0	37.8	0	104.64	928	491030000	309850000	259850000	715740000	413270000	793050000	58917000	256500000	206700000	274770000	545280000	255050000	568200000	63912000	1078800000	693890000	245560000	863640000
1344	Q01N37	H0215A08.5 protein (OSIGBa0127D24.2 protein)	20	1	9.5	2.5	52.139	474	0	0	0	0	0	0	0	0	0	0	0	0	641300000	521680000	556750000	361160000	498330000	441410000
1345	A0A0E0GXA3	Uncharacterized protein	8	5	16.5	11.5	78.716	739	0	0	0	0	0	0	0	0	0	0	0	0	1749100000	1233400000	1773100000	932140000	1051700000	1198700000
1346	A0A0P0W683	Os04g0127600 protein (Fragment)	2	1	5.6	5.6	25.143	234	551220000	394310000	776950000	756390000	831450000	406280000	0	0	0	0	0	0	0	0	0	0	0	0
1347	I1QTK5	Transposase_23 domain-containing protein	1	1	8.3	8.3	14.46	132	46367000	48988000	40760000	53763000	68323000	36306000	142580000	258710000	372590000	211410000	207210000	242070000	404040000	216640000	308950000	337520000	345480000	403490000
1348	B9FF16	Aamy domain-containing protein	21	5	25.9	8.6	139.38	1250	1981300000	2285000000	1543200000	2410700000	2628500000	2661700000	1407500000	1458800000	626310000	1075100000	2107700000	1437100000	1507300000	1174800000	1286000000	1205100000	561850000	1271900000
1349	Q7XMA0	Isocitrate dehydrogenase [NADP] (EC 1.1.1.42)	8	6	16.2	14.3	52.364	468	652530000	407060000	501890000	267330000	401420000	453200000	744630000	569270000	723440000	465740000	728160000	617220000	868660000	952810000	1332800000	450740000	819600000	1124700000
1350	B9G6K2	PMEI domain-containing protein	1	1	8.2	8.2	18.453	183	0	0	0	0	0	0	60809000	54014000	48158000	0	0	0	0	0	0	0	0	0
1351	Q7XPV4	Os04g0683700 protein	8	8	21.2	21.2	54.474	518	80097000	138390000	120150000	0	0	0	122320000	186060000	124970000	107500000	100260000	68175000	111120000	137210000	162680000	0	80116000	0
1352	A0A0E0H916	Complex1_49kDa domain-containing protein	13	0	29	0	62.65	544	1484800000	1445600000	1316000000	1547200000	1592300000	1049800000	1461100000	2021700000	1232300000	1284800000	1798000000	1226600000	1692600000	1747600000	1686300000	1623300000	1469700000	1129500000
1353	A0A0E0H918	Peroxidase (EC 1.11.1.7)	9	0	10.9	0	114.13	1056	515580000	623610000	343260000	447570000	152780000	156770000	1267400000	1184300000	2400900000	1902700000	1456000000	964870000	2266100000	1545400000	2060000000	835690000	762740000	1424800000
1354	B8AYE1	Dihydrolipoyl dehydrogenase (EC 1.8.1.4)	14	4	10.8	10.8	52.775	502	0	0	0	0	0	0	0	322990000	291990000	259880000	334080000	346140000	155750000	0	325630000	151370000	405520000	344820000
1355	Q60EY9	Os05g0208000 protein (cDNA clone:001-030-F09, full insert sequence) (cDNA clone:J023093C11, full insert sequence)	10	3	21.6	13.4	32.802	306	356340000	470490000	0	0	0	262700000	326430000	371070000	296130000	304400000	451610000	310890000	433540000	413640000	399790000	388590000	315290000	393870000
1356	Q75GB0	Lactoylglutathione lyase (EC 4.4.1.5) (Glyoxalase I)	5	4	17.1	17.1	29.567	263	211510000	262260000	242120000	143800000	183830000	202760000	267790000	322610000	143890000	0	266680000	175230000	0	0	0	0	164120000	345010000
1357	Q0DIC9	Os05g0400400 protein (cDNA clone:001-106-F07, full insert sequence)	3	3	48.4	48.4	7.0761	62	284190000	151330000	23953000	30133000	0	139260000	0	111060000	105310000	0	103480000	99114000	108950000	142420000	127850000	174340000	152060000	0
1358	A0A0E0HGC5	Phosphoglycerate kinase (EC 2.7.2.3)	29	1	3.3	3.3	50.506	487	0	0	0	0	0	0	0	41866000	37623000	51240000	35748000	39382000	46603000	47924000	37817000	47058000	51862000	52597000
1359	Q5TKP2	Os05g0541900 protein (cDNA clone:J013069H24, full insert sequence)	4	1	33.8	7.5	14.884	133	449840000	584420000	1067600000	419340000	610750000	458810000	870680000	868660000	1230100000	896470000	840420000	967450000	621790000	617050000	638550000	374490000	440540000	434550000
1360	A0A0E0HIL8	Uncharacterized protein	6	1	17.3	17.3	18.209	179	0	0	0	0	0	0	284550000	145810000	553660000	0	156900000	0	0	0	0	0	0	0
1361	B8AX87	Tr-type G domain-containing protein	11	4	19.2	5.5	94.782	880	296490000	261650000	325550000	210160000	0	162040000	0	156190000	303070000	306710000	230900000	164630000	239620000	166780000	388190000	175200000	146880000	188780000
1362	A0A0E0HK75	Glucose-6-phosphate 1-epimerase (EC 5.1.3.15)	10	0	5.4	0	34.566	317	481420000	662650000	582200000	859940000	641790000	615530000	0	0	0	0	0	0	0	0	0	0	0	0
1363	Q9SNL7	Putative magnesium-protoporphyrin IX methyltransferase	7	2	22.1	8	34.926	326	547240000	396070000	366120000	324900000	336560000	279850000	563290000	1048600000	0	400670000	664330000	711500000	330530000	362200000	425000000	208080000	435440000	185880000
1364	Q6YW78	Os08g0382400 protein (cDNA clone:J013111G22, full insert sequence)	14	1	48.8	5.9	46.481	426	2279100000	2053200000	1797900000	2654000000	1529400000	2051000000	4013300000	3796900000	4002800000	3686400000	3466400000	4549500000	2349400000	1795600000	1919000000	2320400000	2436500000	2672800000
1365	I1Q6W7	PSII_BNR domain-containing protein	14	2	46.2	6.3	42.851	394	3321900000	3010400000	3907800000	3248900000	2559400000	3159500000	3685800000	3942900000	4138600000	3948400000	3610600000	4653600000	3934300000	3872400000	4731900000	4424900000	4023300000	3888700000
1366	A0A0E0HXE6	Pyruvate kinase (EC 2.7.1.40)	17	2	20.6	2.2	113.69	1022	3929600000	2642100000	3212100000	2088000000	2548700000	2491200000	2916600000	2953200000	4334900000	3070800000	2915800000	2888500000	3266400000	2905500000	3768500000	2100100000	2048800000	3005100000
1367	I1R8F8	Peptidylprolyl isomerase (EC 5.2.1.8)	3	3	24.9	24.9	18.144	173	348890000	335330000	358050000	318810000	358090000	289780000	362520000	433000000	351730000	487760000	362720000	552950000	434090000	346170000	470670000	407110000	362430000	468800000
1368	A0A0E0HXW2	Uncharacterized protein	7	1	43.7	10.2	25.87	245	590180000	450940000	513270000	537440000	345280000	477310000	2234500000	1277200000	1383600000	2155100000	1246800000	1794500000	867090000	961360000	825910000	1931800000	1256700000	887880000
1369	A0A0E0LIS6	Uncharacterized protein	5	1	7.8	7.8	21.497	193	142500000	134720000	153550000	101910000	133020000	114810000	0	0	0	0	0	0	0	0	0	0	0	0
1370	A2YJU3	Uncharacterized protein	5	0	48.7	0	11.943	119	0	0	0	0	0	0	1248400000	1042200000	742680000	1221000000	736780000	944860000	818360000	536120000	683750000	1076300000	1437400000	1136200000
1371	Q6YXJ1	Putative Thylakoid lumenal 21.5 kDa protein, chloroplast	5	1	26.1	4.8	28.063	249	466730000	154060000	238050000	406220000	221990000	314350000	340970000	358210000	262060000	459020000	275930000	575170000	262380000	188490000	237080000	154060000	326160000	305240000
1372	Q6Z3V7	Putative Photosystem I reaction center subunit IV	6	6	61.1	61.1	15.546	149	7163300000	10009000000	8148200000	8980900000	7414300000	8244800000	17249000000	34687000000	28309000000	28545000000	27082000000	24031000000	15389000000	11951000000	24418000000	20802000000	32322000000	39038000000
1373	B9FX50	PAP_fibrillin domain-containing protein	2	2	9.9	9.9	32.705	294	0	0	0	0	0	0	83523000	96833000	0	102930000	111150000	154580000	0	0	130210000	98299000	109160000	94203000
1374	Q8H4B9	Os07g0516200 protein (cDNA clone:006-304-F08, full insert sequence)	8	1	51.7	8.3	18.818	180	844820000	936480000	613040000	935040000	877770000	1055700000	1021600000	1135000000	1080900000	1135400000	1018600000	1494600000	502440000	311150000	709880000	816020000	774470000	763630000
1375	Q6Z5B2	Beta-amylase (EC 3.2.1.2)	19	19	51.6	51.6	55.117	488	1898300000	1843900000	2122100000	1685600000	4623200000	3336100000	0	0	726340000	0	0	541020000	2428000000	2062000000	2289900000	4345500000	3499300000	4125900000
1376	Q9ZSU2	Eukaryotic translation initiation factor 5A (eIF-5A)	5	2	10	10	17.457	160	0	0	0	0	0	0	216760000	256890000	290610000	274860000	199150000	187150000	152000000	183770000	239750000	0	0	0
1377	Q8H4E0	Os07g0630800 protein (cDNA clone:001-030-A01, full insert sequence) (cDNA clone:001-207-A10, full insert sequence)	9	1	31.7	8.4	42.221	404	758600000	633500000	926750000	840480000	711680000	545290000	863570000	861280000	1167400000	804560000	1105400000	1017700000	711580000	381730000	507920000	498930000	523280000	655340000
1378	I1QDA7	Uncharacterized protein	9	0	40.8	0	38.498	343	338580000	355140000	383090000	221280000	231380000	359810000	352480000	255630000	372790000	533280000	419610000	499460000	328610000	392760000	374070000	522110000	647320000	460190000
1379	A0A0E0I640	Uncharacterized protein	10	0	2.7	0	59.867	548	49268000	0	0	183240000	0	0	101570000	85396000	119280000	75449000	94790000	122540000	90332000	82456000	64732000	71321000	56401000	111500000
1380	A0A0P0XD59	Os08g0225000 protein	3	3	14.8	14.8	23.456	216	97011000	126070000	153180000	117380000	0	143970000	182920000	150280000	160090000	232220000	159290000	242510000	150600000	110870000	147350000	146550000	0	83387000
1381	B8B8Z2	Uncharacterized protein	10	0	6.6	0	29.198	271	335350000	291240000	777040000	579300000	452370000	426010000	0	0	0	0	0	0	1288200000	176110000	642300000	432570000	757960000	707950000
1382	A0A0E0LKV0	FAD_binding_3 domain-containing protein	2	2	5.7	5.7	48.485	454	0	0	0	0	0	0	70571000	0	0	42384000	71579000	0	0	53654000	37561000	50566000	65275000	53408000
1383	Q6Z9G0	Os08g0440800 protein (cDNA clone:J023100G04, full insert sequence)	18	1	51.5	3.8	53.369	499	5013800000	5403800000	5815200000	4702600000	6160800000	4386600000	4122900000	5011300000	2977000000	4133200000	6307400000	3897800000	4124300000	4805800000	2835800000	4882100000	5057900000	4271000000
1384	Q6ZD35	Os08g0538000 protein	13	1	2.3	2.3	77.073	698	0	0	0	0	0	0	57248000	8967800	22823000	11023000	13872000	13932000	0	0	0	0	0	0
1385	A0A0E0LXW2	Uncharacterized protein	1	1	14.6	14.6	10.477	89	139390000	195280000	137990000	139290000	167660000	133010000	0	0	0	0	0	0	0	0	0	0	0	0
1386	Q6YYW3	Os08g0562100 protein (cDNA clone:001-205-B06, full insert sequence)	14	14	50.6	50.6	47.008	433	2112800000	1051100000	1238300000	1064900000	1598100000	1328200000	1884900000	1578900000	1856300000	1742200000	1830800000	2124400000	1497100000	1243900000	1729500000	1663500000	1374700000	1086300000
1387	Q6ZBX9	Os08g0562600 protein (cDNA clone:006-301-D11, full insert sequence) (cDNA clone:J013115M05, full insert sequence)	3	3	19.2	19.2	30.344	291	124790000	242720000	119820000	139900000	210810000	204290000	457870000	567030000	328380000	720510000	686020000	659930000	98941000	199740000	174690000	138760000	253100000	75493000
1388	A0A0E0IIC7	Uncharacterized protein	3	0	9	0	16.941	145	338980000	0	191100000	0	160340000	0	341460000	465210000	462250000	167360000	318240000	171500000	255220000	261230000	329130000	146510000	246760000	199940000
1389	A0A0E0IIE2	Chalcone-flavonone isomerase family protein	1	1	8.8	8.8	16.278	148	102680000	89228000	127060000	80374000	76986000	111770000	0	0	0	0	0	0	0	0	0	0	0	0
1390	Q6ESK6	Os09g0411650 protein (cDNA, clone: J100085N23, full insert sequence)	3	1	10.9	3.8	54.3	495	0	0	0	0	0	0	105250000	106040000	119090000	123590000	109480000	75606000	0	61085000	0	97142000	0	0
1391	A0A0E0IMQ4	Rhodanese domain-containing protein	5	1	4.9	1.9	57.025	528	0	0	0	0	0	0	289890000	0	302380000	310760000	266860000	342630000	331090000	360810000	342290000	302620000	353630000	279000000
1392	A6N150	Ribonuclease 3	11	1	47.4	10.5	27.921	247	4795500000	6616800000	4597800000	2955900000	7745400000	9373500000	27722000000	28249000000	11034000000	44403000000	59566000000	54245000000	6986300000	7677600000	14009000000	11398000000	14021000000	24885000000
1393	Q7G649	Expressed protein (Os10g0330000 protein) (cDNA clone:001-020-G07, full insert sequence) (cDNA clone:J023043A18, full insert sequence) (cDNA clone:J023092O07, full insert sequence)	7	7	60.6	60.6	16.522	165	497180000	385600000	648280000	337050000	496870000	829810000	3095700000	1500700000	1263600000	1422600000	2958100000	2050700000	239900000	103460000	411790000	350290000	345670000	1020100000
1394	Q0DN24	Os03g0780500 protein	2	1	8.6	8.6	22.938	220	0	0	0	0	0	0	118220000	131900000	239700000	137140000	132930000	127520000	132930000	105690000	170670000	152850000	123280000	145620000
1395	A0A0E0IUD7	Uncharacterized protein	24	0	60.9	0	47.173	442	16836000000	14455000000	13259000000	17311000000	13884000000	13301000000	15077000000	18235000000	13504000000	13974000000	14239000000	16543000000	19556000000	19641000000	16233000000	19733000000	19004000000	19890000000
1396	A0A0E0MA07	Uncharacterized protein	2	0	5.1	0	25.306	235	95057000	107820000	89580000	188740000	0	71957000	0	0	0	0	0	0	0	0	0	0	0	0
1397	A0A0E0J5M7	SOR_SNZ domain-containing protein	7	3	23.4	11.5	33.148	312	1267900000	1093600000	1414600000	564650000	580750000	650730000	2322400000	2119200000	2850100000	1585600000	871570000	1936300000	1290200000	1550600000	1337900000	1826400000	2080300000	2046300000
1398	A0A0P0Y723	Os12g0152700 protein (Fragment)	5	5	20.1	20.1	29.927	274	569170000	479690000	329490000	294780000	421270000	509570000	1063800000	0	151240000	0	11187000	0	902770000	650990000	510470000	1191600000	38926000	208320000
1399	Q75WE5	Glutathione S-transferase zeta (Fragment)	3	3	27.1	27.1	23.399	210	217670000	150820000	0	280250000	268480000	197080000	124530000	106470000	140160000	118760000	147850000	94804000	118510000	159670000	164470000	170690000	215130000	166990000
1400	Q2QV45	70 kDa heat shock protein (Os12g0244100 protein) (Stromal 70 kDa heat shock-related protein, chloroplast, putative, expressed)	19	11	23.6	23.6	74.086	698	673680000	593150000	655210000	664850000	498260000	682900000	1776000000	1680800000	1726700000	1539900000	1117500000	1583100000	880400000	1119900000	1427800000	646650000	710880000	848170000
1401	A0A0E0J9Q7	Uncharacterized protein	4	2	9.9	4.6	57.45	525	0	0	0	0	0	0	180010000	178260000	147680000	137220000	167980000	310450000	66364000	57116000	116470000	100150000	156470000	225560000
1402	A6MZL1	Co-chaperone hsc20 family protein, expressed (Fragment)	1	1	15.6	15.6	10.79	90	0	0	0	0	0	0	111440000	62109000	0	60604000	70079000	117230000	0	0	0	0	0	0
1403	A0A0E0JBC1	Uncharacterized protein	5	3	12.2	8.9	81.517	754	2320400000	1663100000	1396200000	1880800000	1635900000	1303100000	37264000	0	0	0	0	0	0	0	0	0	0	0
1404	Q2QN11	Eukaryotic aspartyl protease family protein, expressed (Os12g0583300 protein)	6	4	19.1	14.3	46.238	446	0	0	0	0	0	0	1804600000	1516200000	765770000	1357300000	1453500000	1002100000	515350000	503430000	433110000	128220000	419160000	380480000
1405	B8BN80	Uncharacterized protein	9	0	22.4	0	60.859	540	290430000	185540000	368070000	356320000	444290000	685530000	262610000	396090000	231250000	341990000	449990000	313710000	257550000	0	151460000	260350000	244450000	271710000
1406	Q2QLI3	Expressed protein (Os12g0641300 protein) (cDNA clone:006-204-B08, full insert sequence)	3	3	16.3	16.3	36.607	337	0	0	0	145460000	258100000	257450000	290130000	286030000	256610000	400230000	407040000	463100000	145520000	204920000	172750000	180730000	197830000	183010000
1407	A0A0E0JCZ7	DYW_deaminase domain-containing protein	2	1	1.2	1.2	120.92	1093	94590000	95530000	130750000	96425000	71790000	107520000	0	0	0	0	0	0	0	0	0	0	0	0
1408	A0A0E0JD55	Uncharacterized protein	11	1	2.7	2.7	66.32	603	222200000	198900000	217330000	131090000	0	171940000	0	0	0	0	0	0	0	0	0	0	0	0
1409	A0A0E0JDQ5	MFS domain-containing protein	2	2	5.8	5.8	57.186	548	0	164290000	185930000	169910000	273570000	190440000	50516000	0	0	0	0	45368000	0	0	0	0	0	0
1410	A0A345FZN5	Phospholipase D alpha1 (Fragment)	12	1	20.6	2.6	84.578	744	219520000	154890000	0	177120000	0	176440000	229730000	220300000	139160000	213000000	410150000	127230000	290820000	309050000	399400000	220570000	0	505050000
1411	A0A0E0JEP3	Uncharacterized protein	1	1	6.3	6.3	20.483	191	134720000	100120000	184180000	188540000	251610000	172550000	0	0	0	0	0	0	0	0	0	0	0	0
1412	A0A0E0JEZ5	SHSP domain-containing protein	2	1	14.4	9.6	18.1	167	0	0	0	0	0	0	0	0	394920000	238740000	130400000	109050000	0	0	121270000	0	0	0
1413	A0A0E0JF33	Uncharacterized protein	8	1	4.5	4.5	31.811	290	160240000	224820000	137070000	212970000	161770000	180920000	1264000000	1576600000	1441900000	53560000	1420000000	1053000000	0	3061000000	539410000	2097000000	2932000000	1862900000
1414	A0A0E0JFI0	Uncharacterized protein	2	2	3.8	3.8	63.307	583	67851000	80183000	94201000	75772000	142700000	68261000	0	0	0	0	0	0	0	0	0	0	0	0
1415	A0A0E0JFX3	Uncharacterized protein	3	1	7.3	7.3	34.202	316	0	0	0	82410000	86772000	174640000	0	0	0	0	0	0	0	0	0	0	0	0
1416	A0A0E0JG17	Uncharacterized protein	5	2	10	10	22.241	210	180280000	207020000	148780000	175830000	219830000	321370000	0	0	0	0	0	0	0	0	0	0	0	0
1417	A0A0E0JH87	Peptidyl-prolyl cis-trans isomerase (PPIase) (EC 5.2.1.8)	5	1	37.2	6.4	24.853	234	305810000	315590000	163920000	261400000	142990000	175260000	168200000	347330000	125470000	40542000	146980000	172220000	75428000	129860000	0	147290000	152950000	200800000
1418	A0A0E0JH98	Protoporphyrinogen oxidase (EC 1.3.3.4)	5	1	13.2	1.8	60.71	568	0	0	0	0	0	0	0	0	0	0	48792000	0	71182000	72211000	71375000	42389000	0	0
1419	A0A0E0JHV3	S-adenosylmethionine synthase (EC 2.5.1.6)	10	2	11.4	6.6	42.971	394	236350000	342100000	341710000	228250000	162590000	0	0	0	0	0	0	0	0	0	0	0	0	0
1420	A0A0E0JHW9	Dihydrolipoyl dehydrogenase (EC 1.8.1.4)	17	0	3.3	0	52.993	508	1646200000	1602800000	1193200000	1438600000	1065600000	1328800000	0	0	0	0	0	0	0	0	0	0	0	0
1421	A0A0E0JID9	Uncharacterized protein	5	0	6.2	0	26.455	226	331730000	217260000	299200000	174480000	203140000	212500000	384420000	282880000	128150000	97485000	272110000	80883000	119850000	340420000	0	275170000	238010000	100520000
1422	A0A0E0JJB3	Uncharacterized protein	11	1	2.1	2.1	60.697	577	130840000	124000000	120970000	171850000	141770000	121170000	0	0	0	0	0	0	0	0	0	0	0	0
1423	A0A0E0JJQ1	Epimerase domain-containing protein	5	3	17	11.7	45.843	412	701880000	511150000	623930000	331170000	174990000	387270000	131410000	148020000	137040000	193990000	228930000	140140000	0	0	0	0	0	0
1424	A0A0E0JKC4	Uncharacterized protein	10	2	50	6.7	34.954	342	1569800000	1900800000	1442100000	1624800000	1812600000	1519900000	1103500000	1036500000	981500000	892590000	943640000	1142100000	1331800000	1429000000	1293600000	1455300000	1237900000	1341700000
1425	A0A0E0JLL2	Carbonic anhydrase (EC 4.2.1.1) (Carbonate dehydratase)	10	1	7.8	7.8	28.975	270	11063000000	12505000000	4394700000	15278000000	16260000000	15777000000	0	0	0	0	0	0	0	0	0	0	0	0
1426	A0A0E0JLW2	Uncharacterized protein	3	3	47	47	8.5031	83	376600000	190750000	418600000	0	0	0	0	0	0	0	0	0	0	0	0	0	0	0
1427	A0A0E0JMC4	Peroxiredoxin (EC 1.11.1.15)	6	1	13.6	13.6	17.305	162	122800000	106340000	154150000	192240000	188130000	294770000	0	0	0	0	0	0	0	0	0	0	0	0
1428	A0A0E0JND0	Chlorophyll a-b binding protein, chloroplastic	8	2	8.7	5.7	27.814	263	14477000000	26844000000	21020000000	26648000000	12418000000	23267000000	44992000	0	30620000	74075000	49925000	0	0	0	0	0	0	0
1429	A0A0E0JNF0	4-hydroxy-4-methyl-2-oxoglutarate aldolase (HMG aldolase) (EC 4.1.1.112) (EC 4.1.3.17) (Oxaloacetate decarboxylase)	4	1	6.1	1.5	79.355	732	177980000	141980000	101570000	132690000	0	100560000	0	0	0	0	0	0	0	0	0	0	0	0
1430	A0A0E0JNF7	Uncharacterized protein	7	2	19.3	7.2	65.656	587	0	0	0	0	0	0	117940000	125120000	128760000	83061000	149440000	122980000	143740000	90162000	68632000	0	0	67616000
1431	A0A0E0JPM3	Flavodoxin-like domain-containing protein	5	2	20.2	20.2	21.72	203	449530000	438570000	346120000	388820000	663080000	463980000	0	0	0	0	0	0	0	0	0	0	0	0
1432	A0A0E0JPY2	PsbP domain-containing protein	7	1	6.2	6.2	29.129	276	205310000	132900000	0	89454000	140310000	242070000	0	0	0	0	0	0	0	0	0	0	0	0
1433	A0A0E0JRD4	Uncharacterized protein	3	1	13	4.5	21.283	200	337270000	422300000	392930000	343140000	0	238670000	168820000	0	159110000	243850000	14018000	154770000	537860000	647520000	90928000	365680000	3733700	65647000
1434	A0A0E0JRI4	Uncharacterized protein	5	1	1	1	157.94	1512	98388000	127340000	157020000	118830000	0	175890000	0	0	0	0	0	0	0	0	0	0	0	0
1435	A0A0E0JRZ9	Glutamine amidotransferase type-1 domain-containing protein	10	0	9.5	0	152.82	1405	337340000	169010000	203840000	204800000	211790000	201710000	0	307950000	136810000	0	160150000	79747000	141850000	145130000	139720000	169000000	0	0
1436	A0A0E0JS47	Uncharacterized protein	9	2	38.3	6.6	35.005	316	953990000	780190000	745400000	852650000	758210000	831270000	823100000	874120000	869820000	1169500000	935160000	1142400000	741220000	621390000	719030000	1254300000	1042900000	957780000
1437	A0A0E0JS55	Rhodanese domain-containing protein	14	1	4	1.8	62.318	598	258080000	298030000	304690000	308730000	349520000	381990000	0	0	0	0	0	0	0	0	0	0	0	0
1438	A0A0E0JSG1	Fructose-bisphosphate aldolase (EC 4.1.2.13)	13	2	9.2	3.6	38.896	358	794630000	706900000	1067500000	772360000	998830000	923770000	0	0	0	0	0	0	0	0	0	0	0	0
1439	A0A0E0JT13	Uncharacterized protein	14	2	42.8	6.2	45.659	421	3215400000	2864200000	2288800000	1649500000	1830100000	1415700000	548650000	971390000	872520000	978390000	1299900000	910880000	1185300000	1023500000	1204300000	850020000	969510000	626370000
1440	A0A0E0JUA7	Histone H2A	3	1	8.8	8.8	27.843	260	640000000	642820000	1343800000	1196400000	1226100000	919770000	0	0	0	0	0	0	0	0	0	0	0	0
1441	A0A0E0JUD9	PALP domain-containing protein	14	1	4.7	4.7	42.902	403	0	0	234640000	173670000	147900000	174710000	0	0	0	0	0	0	0	0	0	0	0	0
1442	A0A0E0JUJ0	Uncharacterized protein	7	2	7	7	53.673	486	84942000	145170000	131040000	157910000	158230000	106300000	0	0	0	0	0	0	0	0	0	0	0	0
1443	A0A0E0JUM6	Catalase (EC 1.11.1.6)	19	1	58.1	2.2	56.711	492	2415100000	2190000000	2238800000	3375200000	3532400000	2477100000	3179400000	3205600000	3004200000	3114500000	2985700000	2045800000	2573300000	3204100000	3477400000	1680500000	2197200000	1944000000
1444	A0A0E0JUZ0	Uncharacterized protein	4	1	19.4	5.9	28.005	253	641170000	245960000	478970000	250270000	176170000	300160000	289450000	0	294460000	326760000	218930000	208170000	221490000	268340000	343390000	0	172120000	282510000
1445	A0A0E0JV39	Uncharacterized protein	3	3	11.3	11.3	32.353	301	0	64246000	182510000	156540000	196460000	111880000	22193000	28629000	0	31456000	0	0	0	74393000	0	31267000	0	0
1446	A0A0E0JVA6	Uncharacterized protein	5	2	31.6	16.2	28.082	266	1251500000	239560000	943570000	973470000	714620000	641340000	1979600000	2239600000	2917900000	1612200000	1605900000	1793300000	1614500000	1403800000	1820100000	1483900000	1237300000	1474200000
1447	A0A0E0JWP8	Peroxiredoxin (EC 1.11.1.15)	10	2	20.9	17.3	23.403	225	1116000000	717770000	1168000000	648260000	1184300000	839610000	0	0	0	0	0	0	0	0	0	0	0	0
1448	A0A0E0JWR3	Citrate synthase	10	10	29.1	29.1	55.815	502	206350000	0	0	0	253770000	328390000	311970000	323000000	196650000	244630000	522410000	277860000	279480000	273480000	444870000	400270000	222800000	380190000
1449	A0A0E0JWR9	Lipoxygenase (EC 1.13.11.-)	21	4	6.5	6.5	103.81	927	96518000	174070000	156950000	275910000	0	230680000	0	0	0	0	0	0	0	0	0	0	0	0
1450	A0A0E0JWV2	Chlorophyll a-b binding protein, chloroplastic	6	1	39.3	12.6	29.298	270	9332100000	13655000000	8515400000	12627000000	12237000000	11006000000	6842500000	8153100000	5169600000	7121400000	6284800000	6443600000	3158500000	6568600000	8653400000	9509300000	8564500000	9430600000
1451	A0A0E0JXS8	Uncharacterized protein	9	2	5.5	5.5	61.42	565	368400000	307080000	261020000	284960000	284180000	380070000	0	0	0	0	0	0	0	0	0	0	0	0
1452	A0A0E0JZD2	Uncharacterized protein	8	1	21	2	53.261	490	1089400000	533080000	710010000	1120900000	547650000	506360000	250980000	235410000	300200000	259240000	397200000	170820000	0	214840000	548790000	79111000	116180000	0
1453	A0A0E0K0H5	Ribonuclease	9	9	9.6	9.6	110.73	1007	0	0	0	334190000	0	232950000	0	0	371420000	187750000	5046400000	210050000	369120000	0	1253200000	0	163740000	387140000
1454	A0A0E0K0Q1	UDP-glucose 6-dehydrogenase (EC 1.1.1.22)	6	1	16.5	2.7	52.826	480	0	0	0	0	0	0	0	64943000	222920000	201980000	119940000	40106000	181380000	363820000	909860000	94506000	0	151770000
1455	A0A0E0K0S0	AA_TRNA_LIGASE_II domain-containing protein	4	1	6.6	1.5	77.703	677	60974000	189240000	123220000	213350000	60900000	96496000	0	151600000	0	0	0	116140000	182870000	110930000	153500000	96824000	132460000	146210000
1456	A0A0E0K199	Uncharacterized protein	3	3	22.2	22.2	21.018	189	0	0	0	0	0	0	51301000	0	0	90140000	118520000	65125000	43143000	0	0	74125000	0	0
1457	A0A0E0K211	Glyceraldehyde-3-phosphate dehydrogenase (EC 1.2.1.-)	13	1	17.5	8	36.609	337	170200000	320910000	0	147380000	412660000	178990000	0	0	0	174970000	267700000	143950000	269190000	182060000	299310000	85253000	218750000	178820000
1458	A0A0E0K286	Uncharacterized protein	7	1	3.5	3.5	41.16	371	118410000	143790000	153370000	175480000	121690000	132070000	0	0	0	0	0	0	0	0	0	0	0	0
1459	A0A0E0K2B2	GrpE protein homolog	7	1	9.3	9.3	36.721	333	79891000	126550000	0	0	193210000	150320000	0	0	297300000	0	273710000	269870000	246800000	200060000	261370000	204240000	0	238100000
1460	A0A0E0K2K8	PfkB domain-containing protein	13	2	62.2	7.6	37.025	341	2162400000	1844100000	1343200000	1130900000	1409900000	1162900000	1215900000	997750000	1751100000	1406500000	950500000	701810000	2600300000	2480100000	3575200000	1802600000	1503000000	1682100000
1461	A0A0E0K2Y7	Uncharacterized protein	7	1	14.3	1.9	65.164	579	184790000	86558000	0	143510000	109930000	81156000	103090000	208060000	268890000	200620000	146100000	250670000	141770000	107690000	176420000	96188000	0	161540000
1462	A0A0E0K341	Aconitase_C domain-containing protein	3	1	16.5	3.5	26.264	254	255300000	0	355170000	350790000	252830000	366060000	426300000	426580000	490440000	319960000	338760000	522160000	145190000	225670000	357240000	347300000	571550000	257270000
1463	A0A0E0K3N9	Ribosomal_S7 domain-containing protein	7	2	37.2	8	22.223	199	2328900000	1696200000	2394900000	1364200000	1506300000	1651300000	1223800000	1587800000	1116300000	1008600000	661830000	866680000	1575300000	1298900000	772540000	719010000	870220000	760620000
1464	A0A0E0K4I0	Uncharacterized protein	11	1	28.3	4.5	41.512	382	3622000000	3984400000	3917400000	3866800000	3294900000	2985300000	3052400000	3130600000	1395500000	1864000000	3806800000	2027600000	2356400000	3277000000	4456000000	2237900000	3227400000	2504400000
1465	A0A0E0K5A4	Uncharacterized protein	7	1	7.8	7.8	26.235	243	340560000	494080000	210400000	0	357140000	377200000	0	0	0	0	0	0	0	0	0	0	0	0
1466	A0A0E0K5B3	Peptidylprolyl isomerase (EC 5.2.1.8)	5	1	22.2	3.8	33.498	320	804060000	853180000	557720000	524850000	580760000	792490000	675100000	665720000	539080000	749780000	586880000	587690000	600600000	642030000	692690000	826360000	844940000	718140000
1467	A0A0E0K5C6	PLAT domain-containing protein	4	3	29.7	29.7	19.863	192	217310000	231360000	0	252940000	267580000	229840000	0	0	0	0	0	0	0	0	0	0	0	0
1468	A0A0E0K5I3	M16C_associated domain-containing protein	28	1	1.1	1.1	112.5	997	233520000	406230000	0	237930000	169390000	378940000	0	0	0	0	0	0	0	0	0	0	0	0
1469	I1P5I2	Uncharacterized protein	4	3	22.4	20.1	32.826	304	0	0	0	0	0	0	117630000	97807000	0	74858000	66745000	42301000	309050000	256920000	211990000	257790000	208160000	191250000
1470	A0A0E0K7A5	Peptidase_M3 domain-containing protein	21	2	4.7	3.4	86.152	774	450260000	215430000	179900000	209040000	247550000	207490000	0	0	0	0	0	0	0	0	0	0	0	0
1471	A0A0E0K7G6	Uncharacterized protein	5	1	7.8	7.8	21.939	205	548760000	313710000	445370000	171900000	348270000	412770000	0	0	0	0	0	0	0	0	0	0	0	0
1472	I1P6R1	Uncharacterized protein	5	0	9.3	0	37.851	345	373150000	0	0	0	600280000	428800000	257550000	0	412130000	346830000	359170000	499260000	161630000	155540000	196830000	209690000	285450000	149200000
1473	A0A0E0K7T8	Uncharacterized protein	13	2	4.3	4.3	72.668	676	0	0	0	0	0	0	119770000	87678000	138300000	173060000	137870000	111650000	62623000	0	115420000	70371000	81880000	64231000
1474	A0A0E0K873	Uncharacterized protein	3	1	5.1	5.1	34.249	314	87711000	77359000	104320000	68139000	105740000	68136000	0	0	0	0	0	0	0	0	0	0	0	0
1475	A0A0E0K8C6	Catalase (EC 1.11.1.6)	20	1	51.2	1.6	56.823	492	21353000000	24609000000	14337000000	27842000000	24242000000	22248000000	15279000000	19442000000	10138000000	16418000000	18919000000	23670000000	13151000000	16981000000	12359000000	23335000000	23630000000	16924000000
1476	A0A0E0K8F8	Uncharacterized protein	11	6	14.3	14.3	62.981	559	333860000	251830000	348270000	236230000	444870000	310540000	520330000	639530000	411460000	496490000	480720000	755750000	0	0	0	0	0	0
1477	A0A0E0KBQ8	FBPase domain-containing protein	14	0	3.4	0	43.853	407	108420000	108980000	51651000	216960000	222500000	175250000	0	0	0	0	0	0	0	0	0	0	0	0
1478	A0A0E0KC91	PEROXIDASE_4 domain-containing protein	12	2	57.2	17.2	27.115	250	648320000	1037700000	888870000	4648500000	5862200000	4039700000	2702000000	1103900000	2417100000	4546800000	3178900000	4090300000	1876900000	1191000000	1378500000	1764000000	1538300000	2887900000
1479	A0A0E0KCY7	Uncharacterized protein	13	2	10.2	10.2	43.374	402	0	356640000	496310000	248660000	184830000	272460000	0	0	0	0	0	0	0	0	0	0	0	0
1480	A0A0E0KD79	Uncharacterized protein	13	2	8.9	8.9	39.004	349	659700000	570070000	678490000	342680000	562610000	443170000	0	0	0	0	0	0	0	0	0	0	0	0
1481	A0A0E0KDA6	Uncharacterized protein	6	1	6.3	6.3	23.445	205	117680000	0	101400000	73223000	97889000	77822000	0	0	0	0	0	0	0	0	0	0	0	0
1482	Q10LV7	Os03g0333400 protein (Possible Photosystem II reaction center Psb27 protein, putative, expressed)	4	4	34.5	34.5	17.653	165	3490000000	3529400000	5997900000	4764700000	4159800000	4975500000	7141300000	6500100000	6394500000	6100800000	4103100000	7213000000	4793800000	4259100000	7134600000	5283200000	4877300000	5728700000
1483	A0A0E0KEW2	Uncharacterized protein	3	2	6.8	5.3	65.533	588	166110000	160900000	150320000	199420000	0	156330000	0	0	0	0	0	0	0	0	0	0	0	0
1484	A0A0E0KFK7	S5 DRBM domain-containing protein	5	5	15.7	15.7	35.58	331	1697400000	790160000	1502900000	750750000	283440000	820470000	2009100000	1106600000	3321900000	990750000	1025800000	1242500000	1321400000	374500000	2681900000	1396400000	1084100000	1727900000
1485	A0A0E0KG01	Chlorophyll a-b binding protein, chloroplastic	9	1	50.2	5.3	28.543	263	24737000000	30586000000	19536000000	43278000000	34796000000	35016000000	32001000000	31261000000	27615000000	34096000000	28656000000	26805000000	18782000000	29405000000	8648500000	29985000000	31268000000	29901000000
1486	A0A0E0KG34	Thioredoxin domain-containing protein	10	2	9.3	9.3	32.376	302	490290000	287060000	400740000	302030000	255900000	307140000	0	0	0	0	0	0	0	0	0	0	0	0
1487	A0A0E0KG68	GP-PDE domain-containing protein	5	4	18.7	14.6	45.348	391	141390000	142720000	117160000	141310000	0	139480000	0	0	0	0	0	106590000	91905000	109370000	125680000	0	0	169760000
1488	A0A0E0KGA0	Aldo_ket_red domain-containing protein	9	1	3	3	45.79	405	250720000	330060000	209700000	222780000	144700000	157250000	0	0	0	0	0	0	0	0	0	0	0	0
1489	A0A0E0KGX0	Uncharacterized protein	1	1	4	4	27.647	247	90909000	197210000	127890000	254180000	178830000	0	891540000	0	0	2383700000	1985800000	1964000000	0	0	849700000	0	1536900000	1546200000
1490	A0A0E0KHV5	Lipoxygenase (EC 1.13.11.-)	1	1	1.4	1.4	98.726	877	26370000	19150000	20859000	35165000	0	22922000	0	0	0	0	0	0	0	0	0	0	0	0
1491	A0A0E0KI68	Uncharacterized protein	21	1	3.3	3.3	63.001	582	253690000	231920000	323310000	179800000	277220000	190310000	0	0	0	0	0	0	0	0	0	0	0	0
1492	A0A0E0KI76	Uncharacterized protein	14	1	7.4	3.2	80.868	744	121900000	173830000	276970000	291860000	528370000	497250000	127700000	0	0	0	159930000	0	0	56987000	0	0	110290000	0
1493	A0A0E0KJ91	eIF-5a domain-containing protein	5	2	8.5	8.5	20.793	189	245000000	226200000	295240000	173120000	0	123670000	0	0	0	0	0	0	0	0	0	0	0	0
1494	A0A0E0KJK7	Malate dehydrogenase (EC 1.1.1.37)	16	2	15	15	37.071	354	2707500000	4347500000	1055800000	2050400000	3825100000	2330100000	0	0	0	0	0	0	0	0	0	0	0	0
1495	A0A0E0KJW1	FMN hydroxy acid dehydrogenase domain-containing protein	16	1	3.2	3.2	41.831	379	2224800000	5636100000	4679300000	4540700000	5230000000	5944500000	0	0	0	0	0	0	0	0	0	0	0	0
1496	A0A0E0KKF2	Uncharacterized protein	4	1	1.3	1.3	120.68	1074	94385000	117590000	75449000	161420000	144160000	165850000	0	0	0	0	0	0	0	0	0	0	0	0
1497	A0A0E0KKT5	ADF-H domain-containing protein	5	2	13.6	13.6	21.807	191	322050000	331220000	409140000	281290000	401320000	264210000	0	0	0	0	0	0	0	0	0	0	0	0
1498	A0A0E0KKY7	Uncharacterized protein	6	6	52.2	52.2	11.578	115	871030000	1547700000	1724800000	2352600000	1659800000	1742000000	3570600000	1696600000	2502300000	2348400000	1562300000	2159900000	888340000	753820000	1055700000	1254300000	1922600000	1820000000
1499	A0A0E0KKZ7	Uncharacterized protein	15	1	1.4	1.4	79.834	740	147390000	93148000	82813000	95884000	90877000	148190000	0	0	0	0	0	0	0	0	0	0	0	0
1500	A0A0E0KL05	Uncharacterized protein	3	1	22.5	8.9	18.006	169	591990000	570850000	778980000	435210000	420020000	562980000	602110000	963460000	761740000	337890000	540060000	317100000	680640000	944440000	0	552480000	564480000	451240000
1501	A0A0E0KLQ6	Uncharacterized protein	3	1	6.4	6.4	29.013	266	265250000	208280000	170430000	209390000	236830000	168060000	0	0	0	0	0	0	0	0	0	0	0	0
1502	A0A0E0KLU9	Uncharacterized protein	11	2	12.8	4.4	62.117	592	0	104060000	213710000	81438000	0	89641000	151030000	139440000	174280000	136760000	170820000	140520000	106790000	126800000	187370000	126160000	0	119530000
1503	A0A0E0KM67	Uncharacterized protein	20	2	54.4	7	51.852	472	2861700000	3124100000	2570900000	3012000000	2414000000	2417300000	3212100000	3007900000	2958200000	2605500000	1731500000	2788000000	3493100000	3806500000	3234800000	2759500000	3114100000	2888800000
1504	A0A0E0KM97	Tr-type G domain-containing protein	29	1	1.7	1.7	94.033	843	255790000	212690000	229530000	126140000	186660000	182050000	0	0	0	0	0	0	0	0	0	0	0	0
1505	A0A0E0KNB7	Uncharacterized protein	3	1	14.2	4.3	29.906	282	27518000	51843000	143200000	93438000	1854700000	41474000	43490000	20443000	52779000	47437000	15782000	26287000	69168000	63982000	56448000	41297000	28644000	44813000
1506	A0A0E0KP47	Uncharacterized protein	9	1	2.2	1.1	135.39	1247	177950000	91178000	114290000	113740000	104570000	87618000	0	0	0	0	0	0	0	0	0	0	0	0
1507	A0A0E0KPK1	Uncharacterized protein	3	1	4.4	4.4	31.25	297	117560000	131630000	69954000	59925000	0	0	0	0	0	0	0	0	0	0	0	0	0	0
1508	A0A0E0KPV2	Transket_pyr domain-containing protein	17	17	23.4	23.4	115.58	1016	584010000	526450000	539680000	496330000	495210000	391680000	427860000	354820000	377530000	448160000	634050000	395440000	532840000	618560000	437280000	467780000	262920000	458250000
1509	Q7XVF8	Os04g0403500 protein (cDNA clone:J023036D02, full insert sequence) (cDNA clone:J033120N14, full insert sequence)	5	5	18.3	18.3	33.266	312	0	261330000	208040000	0	276670000	0	480030000	332350000	251050000	351110000	516190000	378750000	269350000	253910000	250240000	401020000	474640000	545950000
1510	A0A0E0KQ80	Aamy domain-containing protein	17	1	3	3	94.769	838	91038000	111650000	0	149780000	177510000	129570000	0	0	20352000	0	0	0	0	0	0	0	0	0
1511	A0A0E0KQG0	Peroxiredoxin (EC 1.11.1.15)	7	2	15.7	15.7	28.103	261	436760000	902080000	627190000	0	755770000	77318000	0	0	0	0	0	0	0	0	0	0	0	0
1512	A0A0E0KQV2	PEROXIDASE_4 domain-containing protein	9	1	27.2	3.7	40.798	378	0	0	0	0	0	0	232180000	188460000	0	275780000	395300000	404790000	0	0	0	0	0	0
1513	A0A0E0KR45	3-oxoacyl-[acyl-carrier-protein] synthase	8	1	31.5	1.9	49.227	464	454860000	664130000	392610000	395060000	433600000	396360000	555500000	413860000	429570000	344640000	487010000	257030000	383260000	639460000	497670000	388420000	417020000	413610000
1514	A0A0E0KRC9	Uncharacterized protein	4	3	6.2	5.1	90.74	855	1285500000	1665200000	795190000	1992700000	1139400000	828710000	1232300000	641360000	587590000	1404500000	1261500000	2246800000	496130000	729710000	1051100000	605230000	1581000000	1448700000
1515	Q25A95	Prohibitin	7	7	36.3	36.3	30.643	284	89431000	138330000	82456000	36014000	0	0	1035400000	295370000	433420000	507240000	700970000	522540000	0	0	238710000	0	109920000	187900000
1516	A0A0E0KST3	PG_binding_1 domain-containing protein	3	1	9	3	39.99	368	289770000	353100000	348360000	352370000	76441000	300050000	0	0	0	0	0	0	561880000	0	0	236860000	0	0
1517	A0A0E0KTB5	Uncharacterized protein	7	1	5.5	5.5	25.582	219	125370000	159090000	149090000	0	110430000	201660000	0	0	0	0	0	0	0	0	0	0	0	0
1518	A0A0E0KUR9	PEROXIDASE_4 domain-containing protein	10	1	2.8	2.8	42.358	392	1278500000	1494900000	1035400000	1341200000	1289600000	1561000000	0	0	0	0	0	0	0	0	0	0	0	0
1519	A0A0E0KUW7	Uncharacterized protein	2	2	12.2	12.2	24.019	221	0	0	0	0	0	0	62508000	0	71374000	0	0	78656000	69913000	68961000	83572000	61795000	0	60197000
1520	A0A0E0KUY9	26S proteasome non-ATPase regulatory subunit 1 homolog	4	1	4.6	0.9	109.12	1006	0	0	0	0	0	0	0	0	55004000	0	89638000	41181000	0	0	180750000	80451000	97884000	142260000
1521	A0A0E0KVG4	Uncharacterized protein	19	2	5.8	5.8	55.05	513	129090000	168990000	164410000	140080000	105870000	199900000	0	0	0	0	0	0	0	0	0	0	0	0
1522	A0A0E0KW06	Uncharacterized protein	5	2	12.7	2.8	50.08	457	1293400000	1426700000	1180300000	867880000	1039700000	1091700000	988770000	921060000	746630000	657740000	1007400000	1132900000	1132000000	861670000	969630000	827850000	1025200000	976180000
1523	A0A0E0KWV2	NADPH-protochlorophyllide oxidoreductase (EC 1.3.1.33)	5	1	18.7	6.2	41.23	386	214690000	212960000	67215000	176810000	152680000	147120000	35089000	14584000	120820000	0	23689000	30933000	0	0	1096300000	0	0	33246000
1524	A0A0E0KXG3	Peptidyl-prolyl cis-trans isomerase (PPIase) (EC 5.2.1.8)	9	2	48.3	12.8	25.721	242	2101200000	2090600000	2264800000	1920800000	1694200000	1690900000	3549800000	2669800000	2709600000	3407500000	2979400000	3270600000	1870800000	2593600000	1490600000	3361800000	3528800000	2341700000
1525	A0A0E0KXL9	Cytochrome b5 heme-binding domain-containing protein	3	2	39.3	27.4	15.067	135	0	313350000	423740000	311500000	0	359780000	442400000	373040000	253820000	392990000	493960000	353250000	232290000	248980000	329030000	160010000	229340000	347980000
1526	A0A0E0KXN8	Uncharacterized protein	3	3	25.3	25.3	15.609	146	586830000	437630000	325080000	374200000	340300000	388390000	0	0	0	0	0	0	0	0	0	0	0	0
1527	A0A0E0KXS1	Uncharacterized protein	8	1	8.5	8.5	23.583	213	509600000	502240000	542950000	912240000	1069300000	1084300000	0	0	0	0	0	0	0	0	0	0	0	0
1528	A0A0E0KY15	Uncharacterized protein	7	1	3.4	3.4	48.596	464	168940000	115610000	162770000	64201000	161900000	149990000	143930000	0	105470000	0	0	0	0	0	0	0	0	0
1529	A0A0E0KYN0	Ribosomal_L18e/L15P domain-containing protein	3	1	7.4	7.4	21.296	188	322490000	164570000	386880000	202000000	234590000	346430000	0	0	0	0	0	0	0	0	0	0	0	0
1530	A0A0E0L1N7	Uncharacterized protein	5	2	2.5	2.5	72.726	668	832580000	666650000	857320000	648110000	1367200000	631080000	1254500000	1576900000	2199200000	645830000	639150000	1558600000	1521600000	1887500000	2184300000	726040000	1126200000	1243700000
1531	A0A0E0L1Y7	Uncharacterized protein	10	2	39.6	9.7	32.832	298	778780000	585330000	739740000	655990000	684160000	702200000	523960000	533520000	290340000	316730000	550790000	412290000	605630000	520980000	665740000	436670000	426420000	566370000
1532	A0A0E0L261	Uncharacterized protein	5	1	0.8	0.8	139.12	1270	210010000	204340000	0	277530000	185990000	178100000	0	0	0	0	0	0	0	0	0	0	0	0
1533	A0A0E0L292	Chitin-binding type-1 domain-containing protein	1	1	7.1	7.1	35.592	338	182950000	110230000	96142000	120400000	0	108100000	0	0	0	0	0	0	0	0	0	0	0	0
1534	A0A0E0L2B1	TPM_phosphatase domain-containing protein	7	1	20.8	3.3	55.475	514	2037500000	2471900000	2813700000	3160400000	2685000000	2974600000	4124700000	3045000000	2525600000	2715500000	4483400000	3717300000	3748600000	3287700000	3940000000	3713100000	3808800000	3151700000
1535	Q60EM2	Os05g0455700 protein (cDNA clone:001-025-D08, full insert sequence) (cDNA clone:J023069E03, full insert sequence) (cDNA clone:J023069E05, full insert sequence)	7	7	33.2	33.2	31.628	301	232810000	0	0	0	0	0	557400000	501800000	574670000	498000000	445870000	507770000	225040000	310510000	402960000	432020000	499530000	432450000
1536	A0A0E0L498	Phosphoglycerate kinase (EC 2.7.2.3)	28	2	5.8	5.8	50.219	485	6317300000	5720400000	5901900000	5450300000	5078500000	8106000000	0	15888000	0	0	0	22226000	0	0	0	0	0	0
1537	A0A0E0L4T3	Phosphotransferase (EC 2.7.1.-)	11	8	25.6	20.2	55.121	511	290220000	195770000	167230000	411370000	180630000	227440000	324110000	229780000	271430000	177860000	364260000	167960000	217690000	310180000	204890000	255470000	159170000	213380000
1538	A0A0E0L4U9	Uncharacterized protein	2	2	10	10	35.801	321	83738000	97400000	0	0	0	0	79468000	67031000	130620000	73695000	70753000	89527000	0	41101000	282130000	0	0	0
1539	A0A0E0L521	Uncharacterized protein	6	1	7.7	7.7	28.881	272	580290000	704000000	657330000	423100000	485080000	674310000	0	0	0	0	0	0	0	0	0	0	0	0
1540	A0A0E0L561	Ribosomal_L28e domain-containing protein	3	1	4	4	26.991	248	264990000	203150000	390930000	215750000	151090000	181620000	0	0	0	0	0	0	0	0	0	0	0	0
1541	A0A0E0L5F4	WD_REPEATS_REGION domain-containing protein	4	4	19.6	19.6	36.325	336	0	0	0	0	0	0	61815000	0	80538000	0	15939000	21407000	72187000	99369000	71662000	0	0	40870000
1542	A0A0E0L5N8	Uncharacterized protein	3	1	38.7	23.2	14.932	142	0	0	0	0	0	0	3043800000	3411600000	3330800000	3109400000	3177700000	3252000000	2372200000	2242300000	2269600000	2682700000	3063800000	2556800000
1543	A0A0E0L5W1	Uncharacterized protein	6	2	26.7	26.7	17.463	172	160670000	156300000	249040000	145940000	461000000	210590000	0	0	0	0	0	0	0	0	0	0	0	0
1544	A0A0E0L6J3	Myb-like domain-containing protein	10	2	14.2	2.3	230.83	2087	349570000	221580000	371540000	289960000	221940000	0	180750000	193520000	146890000	228110000	259720000	140080000	197420000	216730000	165810000	187000000	276890000	213960000
1545	A0A0E0L702	Uncharacterized protein	30	1	66.4	2.9	58.179	548	20292000000	14310000000	20045000000	13875000000	13162000000	15415000000	21119000000	26427000000	38549000000	22478000000	22574000000	20292000000	23948000000	23838000000	30994000000	21087000000	17734000000	20772000000
1546	A0A0E0L7D3	Mg-por_mtran_C domain-containing protein	6	1	3	3	55.793	507	244470000	160210000	123890000	0	0	0	0	0	0	0	0	0	0	0	0	0	0	0
1547	A0A0E0L7E5	Transket_pyr domain-containing protein	24	1	2.1	2.1	68.923	633	2497500000	3220200000	4530800000	3272300000	3323700000	3891300000	0	0	0	0	0	0	0	0	0	0	0	0
1548	A0A0E0L7E8	3-phosphoshikimate 1-carboxyvinyltransferase (EC 2.5.1.19)	8	3	24.6	9.7	49.066	463	173120000	169370000	246310000	0	232530000	75318000	63846000	0	81963000	55984000	78581000	74460000	135020000	115150000	222480000	180500000	70082000	79201000
1549	A0A0E0L8Y3	Peroxiredoxin (EC 1.11.1.15)	11	1	38.3	7.7	27.006	248	5818200000	6355500000	4554200000	6204000000	5466800000	5872200000	12127000000	10971000000	7827500000	14816000000	12728000000	18201000000	7607500000	6477500000	3989600000	8608300000	10784000000	10420000000
1550	A0A0E0L8Y7	Uncharacterized protein	11	1	10.7	10.7	26.277	252	1517600000	1017300000	2108700000	1059800000	1481300000	1301700000	0	0	0	0	0	0	0	0	0	0	0	0
1551	B8B4A1	PfkB domain-containing protein	11	10	38.9	36.3	37.923	355	413080000	251620000	1007200000	893520000	599750000	474030000	1264900000	1363800000	1286200000	1623200000	2041800000	2210400000	1234300000	912110000	955020000	1346800000	1167000000	946370000
1552	A0A0E0L9X8	Uncharacterized protein	1	1	13.5	13.5	10.077	89	193890000	205260000	147130000	141100000	123860000	176020000	0	0	0	0	0	0	0	0	0	0	0	0
1553	A0A0E0LAB0	Aldedh domain-containing protein	14	1	3.1	3.1	59.342	550	244210000	303290000	140930000	398290000	266130000	207530000	0	0	0	0	0	0	0	0	0	0	0	0
1554	A0A0E0LB87	Uncharacterized protein	2	2	17.2	17.2	13.393	128	0	0	0	0	0	0	94805000	93145000	376630000	462410000	152690000	87495000	229450000	0	57744000	374540000	194830000	270320000
1555	A0A0E0LD98	Uncharacterized protein	6	1	27.3	3.1	32.189	293	285250000	221640000	360100000	292360000	242430000	165290000	445020000	337820000	498130000	435780000	286350000	432540000	295010000	244690000	246240000	224460000	279290000	269610000
1556	A0A0E0LDP3	Sulfotransferase (EC 2.8.2.-)	1	1	2.4	2.4	60.49	541	146200000	60207000	181840000	0	0	0	0	0	0	0	0	0	0	0	0	0	0	0
1557	A0A0E0LDZ4	Uncharacterized protein	9	1	44.6	5.4	24.968	224	785880000	330390000	777710000	1028200000	1101300000	365980000	1557400000	686490000	2103200000	1761300000	1579100000	2191200000	1409800000	643470000	1726800000	1431000000	950710000	1240600000
1558	A0A0E0LEG8	Phosphoglycerate kinase (EC 2.7.2.3)	18	1	16.2	3	42.334	401	0	0	0	0	0	0	110510000	0	138680000	229020000	239180000	167240000	0	0	0	0	0	0
1559	A0A0E0LEH5	AAA domain-containing protein	27	1	1.8	1.8	82.906	771	296370000	428810000	200570000	288810000	134420000	155000000	0	0	0	0	0	0	0	0	0	0	0	0
1560	A0A0E0LFE2	Uncharacterized protein	4	1	2.2	2.2	69.695	645	25719000	36641000	30587000	17728000	22027000	31707000	0	0	0	0	0	0	0	0	0	0	0	0
1561	A0A0E0LFE5	Uncharacterized protein	4	1	8.3	8.3	25.002	240	447640000	504560000	675230000	478520000	926720000	0	0	0	0	0	0	0	0	0	0	0	0	0
1562	A0A0E0LFM4	Uncharacterized protein	5	5	51.3	51.3	13.216	113	93855000	61178000	0	0	0	106010000	0	0	0	77773000	71532000	91888000	0	0	0	0	0	0
1563	A0A0E0LFU2	Uncharacterized protein	19	1	1.5	1.5	126.21	1179	347670000	326490000	210320000	147340000	190920000	276500000	0	0	0	0	0	0	0	0	0	0	0	0
1564	A0A0E0LFY3	PSII_BNR domain-containing protein	13	1	2.2	2.2	45.007	412	277830000	188720000	0	102340000	153350000	188360000	0	0	0	0	0	0	0	0	0	0	0	0
1565	A0A0E0LG44	Uncharacterized protein	5	1	8.4	8.4	24.645	226	87847000	150480000	0	141960000	101740000	125630000	0	0	0	0	0	0	0	0	0	0	0	0
1566	A0A0E0LG62	Uncharacterized protein	19	4	4.2	4.2	87.598	786	2391800000	2490600000	2084700000	3169400000	2236300000	2173800000	0	0	0	0	0	0	0	0	0	0	0	0
1567	A0A0E0LH12	Uncharacterized protein	11	3	4.5	4.5	132.12	1214	4251800000	8467100000	10140000000	7339600000	7855200000	9346300000	0	0	902140000	0	0	0	0	0	0	0	0	0
1568	A0A0E0LHB5	Uncharacterized protein	7	1	24.4	6.6	39.215	365	1105100000	595650000	854980000	673300000	861410000	693150000	972940000	911740000	1664400000	1037500000	572060000	813000000	877550000	860240000	1312900000	753150000	825830000	867750000
1569	A0A0E0LHH7	AA_TRNA_LIGASE_II domain-containing protein	6	1	16.8	2.7	60.753	548	0	0	0	0	0	0	166370000	164780000	191460000	185470000	148900000	159230000	92109000	136180000	179490000	103460000	127640000	112080000
1570	A0A0E0LHR3	Uncharacterized protein	10	2	18	18	28.953	278	0	92762000	0	138470000	116640000	90073000	0	0	0	0	0	0	0	0	0	0	0	0
1571	A0A0E0LIH5	Epimerase domain-containing protein	12	4	23.1	23.1	41.047	389	5627800000	5190500000	3672900000	4746000000	5204900000	4223300000	0	0	0	0	0	0	0	0	0	0	0	0
1572	A0A0E0LIV9	Uncharacterized protein	5	2	23.6	23.6	12.257	123	274450000	314230000	305710000	488220000	1046400000	1840100000	0	0	0	0	0	0	0	0	0	0	0	0
1573	D0TZD6	Starch synthase, chloroplastic/amyloplastic (EC 2.4.1.-)	7	7	16.4	16.4	67.405	608	151430000	365830000	129760000	728530000	772850000	646770000	0	0	0	0	0	0	0	0	0	0	0	0
1574	A0A0E0LK29	Uncharacterized protein	5	0	21.5	0	34.522	330	469910000	406280000	246110000	398160000	443680000	361790000	274500000	190770000	307100000	332830000	355790000	218000000	797420000	649490000	695630000	542840000	466560000	613480000
1575	A0A0E0LKT7	Peptidylprolyl isomerase (EC 5.2.1.8)	6	1	10.6	10.6	21.207	189	0	0	0	0	0	0	29593000	50630000	38437000	54644000	0	0	27430000	20127000	40720000	0	40196000	35460000
1576	A0A0E0LKV1	Nucleoside diphosphate kinase (EC 2.7.4.6)	8	7	54.4	45	16.847	149	7959500000	6397100000	5777700000	9507900000	6396200000	6982300000	5027000000	4403800000	2341600000	5316100000	4238200000	5307000000	2162300000	2662600000	2712100000	3661800000	4127900000	3021400000
1577	A0A0E0LLV5	Uncharacterized protein	7	4	21.2	21.2	22.98	217	6694400000	8514400000	8496500000	8882200000	9490100000	10058000000	0	0	0	0	0	0	0	0	0	0	0	0
1578	A0A0E0LM43	Rieske domain-containing protein	8	2	39.9	5.8	25.874	243	12273000000	14492000000	7228600000	17752000000	13691000000	15262000000	14088000000	15100000000	13788000000	20436000000	13350000000	20007000000	10435000000	7953600000	8459600000	12455000000	13867000000	11970000000
1579	A0A0E0LM64	Uncharacterized protein	5	1	5.2	5.2	32.26	286	576580000	371040000	304600000	345830000	316150000	0	0	0	0	0	0	0	0	0	0	0	0	0
1580	A0A0E0LN61	Uncharacterized protein	5	0	6	0	27.072	267	204490000	175380000	194770000	143800000	140650000	183160000	0	0	0	0	0	0	0	0	0	0	0	0
1581	A0A0E0LNL5	4-alpha-glucanotransferase (EC 2.4.1.25) (Amylomaltase) (Disproportionating enzyme)	6	1	14.2	3	62.992	562	0	0	0	0	0	0	0	59673000	0	74884000	198610000	126470000	21930000	63877000	127640000	310800000	48212000	50085000
1582	A0A0E0LPA1	Thioredoxin reductase (EC 1.8.1.9)	5	1	2.4	2.4	59.311	544	180130000	104560000	115860000	112040000	0	0	0	0	0	0	0	0	0	0	0	0	0	0
1583	A0A0E0LPA6	Glutamine amidotransferase type-2 domain-containing protein	58	2	2.6	2.6	169.22	1556	702660000	744380000	705860000	692050000	923430000	668240000	0	0	0	0	0	0	0	0	0	0	0	0
1584	A0A0E0LPF1	Uncharacterized protein	22	3	3.7	3.7	107.24	938	304660000	207880000	332020000	296340000	291270000	257270000	0	0	0	0	0	0	0	0	0	0	0	0
1585	A0A0E0LPM5	Uncharacterized protein	5	1	30.2	3.9	27.754	258	0	94368000	0	205870000	121140000	120110000	84361000	99562000	0	176800000	126030000	153550000	0	61119000	74177000	79279000	166460000	0
1586	A0A0E0LPS1	Peroxidase (EC 1.11.1.7)	7	4	13.3	13.3	67.867	653	202930000	282070000	337680000	507630000	176610000	0	0	0	0	0	0	0	0	0	0	0	0	0
1587	A0A0E0LPZ7	Uncharacterized protein	6	6	26.9	26.9	32.605	297	370870000	251310000	361820000	444720000	0	464670000	485750000	467210000	469260000	514110000	441060000	580900000	242370000	456360000	335110000	393410000	445900000	353540000
1588	A0A0E0LQL1	PfkB domain-containing protein	15	3	11.9	11.9	35.519	335	0	0	0	0	0	0	360900000	214470000	462160000	197120000	139950000	336440000	496820000	0	737290000	239450000	204120000	276860000
1589	A0A0E0LQU0	Glyceraldehyde-3-phosphate dehydrogenase (EC 1.2.1.-)	16	1	5.9	5.9	36.418	337	34425000	72599000	150040000	178380000	105970000	0	0	0	0	0	0	0	0	0	0	0	0	0
1590	A0A0E0LQX6	60S acidic ribosomal protein P0	9	2	46.1	7.5	34.375	319	1878200000	1343900000	1675100000	1119900000	1204500000	1226700000	2298100000	1914800000	2776400000	1756700000	2203700000	1820500000	2096100000	2016700000	2849100000	1581400000	1584100000	1740300000
1591	A0A0E0LR29	Uncharacterized protein	2	1	17.9	10.3	24.598	224	249090000	278670000	448950000	349600000	237530000	255610000	451750000	382610000	441470000	319710000	424990000	318610000	266190000	198820000	208060000	109200000	165610000	238830000
1592	A0A0E0LSS2	Uncharacterized protein	11	11	51	51	30.558	286	4102300000	5484500000	7069600000	6949500000	4737500000	5071400000	7624900000	7189800000	6666100000	10684000000	6550900000	9411000000	6576300000	5159000000	5247100000	6359500000	6291200000	5910500000
1593	A0A0E0LTC1	Uncharacterized protein	9	1	4.6	2.5	70.128	630	152180000	0	0	127530000	121320000	197060000	0	0	0	0	0	0	0	0	0	0	0	0
1594	Q6UUH9	Uncharacterized protein	1	1	7.4	7.4	22.594	203	280540000	139490000	161310000	0	0	98006000	0	0	0	0	0	0	0	0	0	0	0	0
1595	A0A0E0LTQ1	IGPS domain-containing protein	4	4	12.6	12.6	41.714	382	92893000	123270000	170250000	173860000	262160000	267790000	27559000	0	0	81529000	92279000	107290000	0	139080000	0	0	0	0
1596	A0A0E0LU23	Glucose-1-phosphate adenylyltransferase (EC 2.7.7.27) (ADP-glucose pyrophosphorylase)	17	12	42.7	31.5	66.327	609	2124900000	2609800000	1993600000	3495900000	2607000000	2729200000	1620200000	1730100000	1290900000	2006100000	2872200000	2071700000	1968900000	2120400000	1842500000	2284800000	2502800000	2434700000
1597	A0A0E0LUH0	PKS_ER domain-containing protein	14	2	9.1	9.1	46.637	451	2550800000	2678100000	1543000000	2294400000	2017800000	2442200000	0	0	0	0	0	0	0	0	0	0	0	0
1598	A0A0E0LVL4	Uncharacterized protein	1	1	4.4	4.4	23.371	226	163820000	75290000	100280000	0	0	0	0	0	0	0	0	0	0	0	0	0	0	0
1599	A0A0E0LWK4	Aminotran_5 domain-containing protein	17	3	10.8	10.8	41.995	379	2749400000	3491700000	4349600000	4286900000	4204300000	3690100000	0	0	0	0	0	0	0	0	0	0	0	0
1600	A0A0E0LXQ0	PEROXIDASE_4 domain-containing protein	10	1	3.1	3.1	31.779	291	405240000	318150000	443380000	355770000	425790000	348270000	0	0	0	0	0	0	0	0	0	0	0	0
1601	A0A0E0LXX6	GST N-terminal domain-containing protein	10	1	18.7	3	67.038	600	680690000	712450000	210990000	609990000	407960000	397080000	909890000	881820000	703250000	981980000	1187000000	1055300000	763760000	659590000	639050000	850110000	965400000	743780000
1602	A0A0E0LXY6	Uncharacterized protein	1	1	11.6	11.6	16.264	155	135140000	197790000	151440000	146730000	156850000	263810000	0	0	0	0	0	0	0	0	0	0	0	0
1603	A0A0E0LYB3	Uncharacterized protein	2	1	11.8	6.9	21.971	203	292520000	319760000	341610000	295250000	272360000	266250000	0	0	0	0	0	0	0	0	0	0	0	0
1604	A0A0E0LYU0	AvrRpt-cleavage domain-containing protein	1	1	14.8	14.8	9.3704	88	14060000	49724000	51407000	0	52974000	41540000	0	0	20491000	0	0	0	0	0	0	0	0	0
1605	A0A0E0M2E4	HATPase_c domain-containing protein	26	1	44.6	2.7	89.357	792	2213300000	2334000000	1848300000	1853200000	2053600000	1594100000	1372100000	1677500000	2066100000	1295200000	1686500000	1352000000	1314000000	1449700000	2329700000	1094500000	1156900000	1208700000
1606	A0A0E0M3F8	Uncharacterized protein	1	1	6.4	6.4	17.638	171	537340000	478800000	488410000	455480000	454110000	536670000	0	0	0	0	0	0	0	0	0	0	0	0
1607	A0A0E0M3P0	Rhodanese domain-containing protein	6	2	14.7	4.3	60.399	559	848080000	468790000	372030000	528590000	310740000	264470000	80125000	0	0	385950000	413870000	356910000	438130000	489540000	83481000	364830000	0	0
1608	A0A0E0M3P6	Probable 6-phosphogluconolactonase	6	1	2.8	2.8	34.547	324	532860000	354010000	370240000	540490000	345590000	163490000	0	0	0	0	0	0	0	0	0	0	0	0
1609	A0A0E0M3V5	Uncharacterized protein	14	2	3.8	3.8	36.402	339	2499500000	1883500000	2155700000	1866800000	1641200000	1674500000	0	0	0	0	0	0	0	0	0	0	0	0
1610	A0A0E0M4A7	UTP--glucose-1-phosphate uridylyltransferase (EC 2.7.7.9)	24	2	4.9	4.9	51.196	465	1385100000	1266000000	1394200000	1141000000	868890000	1276500000	0	0	0	0	0	0	0	0	0	0	0	0
1611	A0A0E0M4Q6	Uncharacterized protein	2	2	15.8	15.8	12.6	120	80816000	157480000	114760000	96147000	0	0	0	0	0	0	0	0	0	0	0	0	0	0
1612	A0A0E0M617	Alanine--tRNA ligase (EC 6.1.1.7) (Alanyl-tRNA synthetase) (AlaRS)	14	2	2.9	2.9	101.86	927	125170000	0	121780000	109770000	85360000	101250000	0	0	0	0	0	0	0	0	0	0	0	0
1613	A0A0E0M7N8	Peptidase_S9 domain-containing protein	3	1	1.9	1.9	89.966	825	168980000	175240000	257300000	190370000	257920000	186810000	0	0	0	0	0	0	0	0	0	0	0	0
1614	A0A0E0M7Q2	Epimerase domain-containing protein	16	2	41.2	5.5	55.012	493	2013900000	947750000	1384100000	674800000	929350000	641290000	811080000	1055100000	1429600000	1047400000	1012200000	1023100000	1180500000	1326100000	977940000	1198800000	761680000	986530000
1615	A0A0E0M8E6	DUF1338 domain-containing protein	6	1	5.9	5.9	39.135	354	215310000	129600000	0	452470000	172090000	280480000	0	0	0	0	0	0	0	0	0	0	0	0
1616	A0A0E0M948	Uncharacterized protein	25	1	2.3	1.2	102.62	927	1526600000	1236900000	1691100000	1551400000	3968200000	1989600000	0	0	0	0	0	0	0	0	0	0	0	0
1617	A0A0E0M950	Uncharacterized protein	15	3	12.3	12.3	25.658	227	2231700000	2480300000	4060400000	5065200000	2328500000	2550300000	0	0	0	0	0	0	0	0	0	0	0	0
1618	A0A0E0M988	NADPH-protochlorophyllide oxidoreductase (EC 1.3.1.33)	12	2	12.2	12.2	42.671	401	206230000	180860000	0	181470000	234920000	193180000	0	0	0	0	0	0	0	0	0	0	0	0
1619	A0A0E0M9D9	Uncharacterized protein	9	2	44.7	8.2	25.228	244	1235000000	832600000	1614600000	1013800000	1666100000	990770000	787850000	983910000	1066300000	1649900000	941210000	750120000	1166500000	960500000	1283400000	1441000000	1429400000	2057100000
1620	A0A0E0MA14	Uncharacterized protein	2	1	10.8	5.8	26.446	241	107220000	0	131370000	96787000	78458000	148680000	0	0	0	0	0	0	0	0	0	0	0	0
1621	A0A0E0MA23	Uncharacterized protein	6	2	11.6	11.6	24.92	233	273350000	306830000	472610000	237030000	316800000	295640000	0	0	0	0	0	0	0	0	0	0	0	0
1622	A0A0E0MA80	MFS domain-containing protein	4	4	6.9	6.9	78.9	740	105770000	80922000	117290000	0	142470000	116630000	0	0	0	0	0	0	0	0	30856000	78697000	0	0
1623	A0A0E0MAU0	Nucleoside diphosphate kinase (EC 2.7.4.6)	4	0	24.1	0	17.535	158	2464600000	1690600000	1413700000	851230000	747290000	792630000	5148000000	811590000	1004600000	1566200000	310880000	719080000	4242500000	3496300000	4728500000	2176900000	462920000	3794600000
1624	A0A0E0MB32	Uncharacterized protein	9	1	7.3	7.3	31.547	315	806030000	653180000	487290000	700320000	704570000	738110000	0	0	0	0	0	0	0	0	0	0	0	0
1625	A0A0E0MB51	PAP_fibrillin domain-containing protein	7	2	24.8	12.7	40.743	379	404690000	532190000	503390000	939520000	709960000	497310000	765560000	785330000	395320000	957070000	957850000	1083200000	380810000	270460000	163560000	669980000	727360000	492430000
1626	A0A0E0MBZ0	Homoserine dehydrogenase (HDH) (EC 1.1.1.3)	4	2	12.8	7	40.702	384	124870000	166300000	173540000	0	131130000	140300000	0	0	0	0	0	0	0	0	0	0	0	0
1627	A0A0E0MJH0	Pyruvate carboxyltransferase domain-containing protein	11	11	16.7	16.7	109.13	1001	151060000	229930000	189880000	0	0	0	57316000	186500000	606380000	114970000	96226000	116010000	254740000	154390000	265280000	91301000	141230000	69771000
1628	A0A0E0ME77	Rieske domain-containing protein	6	1	5.7	5.7	30.016	279	77302000	127790000	156690000	0	137090000	142760000	0	0	0	0	0	0	0	0	0	0	0	0
1629	A0A0E0MH73	Uncharacterized protein	3	3	15	15	21.667	206	28371000	48383000	23383000	58143000	31712000	29419000	93504000	0	32311000	0	14703000	47495000	0	0	0	0	0	0
1630	A0A0E0MID1	Uncharacterized protein	21	0	49.8	0	71.198	649	8170400000	6536000000	7903600000	6225400000	6379800000	6508400000	6670700000	7668000000	6825900000	6226100000	8005900000	7108700000	8763500000	7781700000	9061700000	6866100000	6022600000	6850700000
1631	A0A0E0MIW4	Non-specific lipid-transfer protein	4	0	12.2	0	34.646	352	398980000	347820000	395220000	420620000	331080000	469740000	326860000	256980000	345260000	524320000	609670000	688690000	478700000	574870000	349860000	682040000	684680000	984210000
1632	A0A0E0MIX2	Uncharacterized protein	5	1	8.5	3.8	25.894	236	475050000	463570000	894940000	520800000	522100000	543500000	466160000	0	759340000	597790000	477580000	896500000	184440000	0	0	199910000	0	195470000
1633	A0A0E0MK40	Uncharacterized protein	11	3	29.8	9.5	44.433	389	2170100000	1518500000	2097700000	907190000	941760000	1378700000	1127700000	1381600000	1091300000	910620000	1198600000	848790000	1855000000	1372000000	2618200000	969110000	1058200000	1255300000
1634	A0A0E0MK47	AMP-binding domain-containing protein	11	1	2.1	2.1	76.77	698	121400000	188120000	82112000	0	111910000	111850000	0	0	0	0	0	0	0	0	0	0	0	0
1635	A0A0E0MK58	Fructose-bisphosphate aldolase (EC 4.1.2.13)	14	6	28.9	28.9	41.78	388	5854200000	4743900000	4792000000	4138400000	5146300000	4747500000	0	0	0	0	0	0	0	0	0	0	0	0
1636	A0A0E0MK85	Glutaredoxin domain-containing protein	7	1	32.4	3.8	30.746	287	761460000	428070000	646640000	455030000	395770000	475890000	811340000	667990000	1035100000	867560000	859380000	782690000	537750000	931620000	803210000	1056400000	807750000	492710000
1637	A0A0E0MKC9	E1_dh domain-containing protein	3	3	13.3	13.3	53.71	483	0	0	0	0	0	0	74363000	74271000	0	165460000	106260000	92311000	0	39896000	0	0	0	30219000
1638	A0A0E0MKF1	Thioredoxin domain-containing protein	7	7	33.1	33.1	18.86	175	6834300000	6826700000	7424500000	6817200000	5421500000	6069400000	13025000000	21709000000	15259000000	2549200000	13910000000	18282000000	9784300000	10312000000	10663000000	12182000000	15232000000	14044000000
1639	A0A0E0MKU8	UVR domain-containing protein	40	1	54	1.4	102.02	919	8509200000	6740900000	7717800000	8142900000	6554200000	6733700000	8279200000	8900900000	10977000000	7663900000	9776500000	8447200000	10183000000	8972400000	10303000000	8995900000	8338400000	8797400000
1640	A0A0E0ML35	Carboxypeptidase (EC 3.4.16.-)	3	3	8.4	8.4	55.775	510	0	0	0	0	0	0	96884000	59751000	49298000	92565000	0	83477000	56058000	37985000	0	0	0	0
1641	A0A0E0MLB8	Uncharacterized protein	31	1	71.3	5.2	61.232	579	19747000000	14624000000	20000000000	14077000000	13752000000	13551000000	25300000000	23696000000	42387000000	24651000000	22441000000	25096000000	22746000000	16564000000	32940000000	17989000000	15151000000	24766000000
1642	A0A0E0MLI8	Ribulose bisphosphate carboxylase small chain (EC 4.1.1.39)	13	0	0.6	0	251.33	2289	61021000000	63167000000	61262000000	97441000000	70301000000	52922000000	0	0	0	0	0	0	0	0	0	0	0	0
1643	A0A0E0MLP5	Serine hydroxymethyltransferase (EC 2.1.2.1)	10	1	15.6	3	58.184	531	134500000	112430000	188090000	0	0	0	102710000	0	0	0	136560000	128930000	201040000	183390000	186530000	171510000	188970000	182000000
1644	A0A0E0MLT4	Epimerase domain-containing protein	22	1	66.2	6.4	41.578	376	30251000000	29902000000	27564000000	30667000000	31768000000	29496000000	22653000000	29727000000	23271000000	24582000000	28413000000	24096000000	28580000000	30234000000	25019000000	28076000000	30104000000	26363000000
1645	A0A0E0MMN1	J domain-containing protein	3	3	24.4	24.4	15.215	131	184940000	395630000	295790000	403720000	376520000	234130000	229970000	162890000	188750000	0	127840000	203050000	218380000	0	104360000	272770000	307600000	257070000
1646	A0A0E0MN62	Uncharacterized protein	7	7	17.4	17.4	50.997	449	131540000	140870000	0	176390000	0	108440000	0	144660000	0	0	0	154950000	152450000	180960000	165700000	0	134700000	140780000
1647	A0A0E0MNA1	Elongation factor Ts, mitochondrial (EF-Ts) (EF-TsMt)	24	1	1.3	1.3	108.31	996	109850000	92531000	83647000	49809000	51024000	0	0	0	0	0	0	0	0	0	0	0	0	0
1648	A0A0E0MNP4	Uncharacterized protein	7	1	19.8	2.6	51	459	245280000	217130000	92594000	221610000	70230000	139020000	0	0	95694000	86101000	0	0	82819000	0	0	160020000	77900000	220540000
1649	A0A0E0MPS4	Uncharacterized protein	22	2	5.1	2	86.705	782	1144300000	1161500000	1578500000	603110000	1360100000	778540000	0	0	0	0	0	0	0	0	0	0	0	0
1650	A0A0E0MPT2	Cysteine synthase (EC 2.5.1.47)	12	2	17.1	13	43.743	409	2316500000	2179200000	733330000	1318300000	793860000	1248900000	0	0	0	0	0	0	0	0	0	0	0	0
1651	H2KWV8	Glycine-rich RNA-binding protein GRP1A, putative, expressed	5	1	25.6	13.7	11.982	117	769430000	665320000	509250000	642250000	324060000	294820000	524530000	378080000	1747500000	161120000	339250000	453530000	0	0	79332000	0	386470000	0
1652	A0A0F7EX29	Ribulose bisphosphate carboxylase large chain (EC 4.1.1.39) (Fragment)	13	1	6.1	6.1	21.659	196	0	51479000	0	101560000	0	58708000	0	0	129430000	53478000	186680000	86246000	53216000	0	196720000	91627000	78040000	135920000
1653	E9KJ23	ATP synthase CF0 subunit I	9	1	9.8	9.8	14.374	123	905690000	1013100000	1184300000	1060200000	1014800000	737590000	0	0	0	0	0	0	0	0	0	0	0	0
1654	A0A0N6W4K6	Starch synthase, chloroplastic/amyloplastic (EC 2.4.1.-)	8	1	4.4	4.4	69.902	630	87575000	0	90524000	152030000	124420000	156710000	0	0	0	0	0	0	0	0	0	0	0	0
1655	A0A0N7KG12	Os02g0729400 protein (Fragment)	9	1	3.3	3.3	34.056	331	0	0	0	0	0	0	0	312500000	224870000	167410000	288400000	211660000	0	307050000	263560000	0	249080000	328470000
1656	A0A0N7KH54	Os03g0311300 protein	8	1	4.2	4.2	32.168	306	0	214040000	252270000	274230000	168480000	182010000	0	0	0	0	0	0	0	0	0	0	0	0
1657	Q94HJ5	Putative 3-beta hydroxysteroid dehydrogenase/isomerase protein	11	1	7.8	7.8	31.274	293	0	0	0	0	0	0	127140000	133610000	90416000	177290000	206630000	200710000	0	0	0	0	0	0
1658	Q70Z43	Eukaryotic translation initiation factor 3 subunit A (eIF3a) (Eukaryotic translation initiation factor 3 subunit 10)	8	8	11.5	11.5	113.89	986	0	0	0	0	0	0	0	105720000	74673000	108770000	94496000	82230000	0	0	91746000	0	0	110520000
1659	A0A0P0VBL9	Os01g0899425 protein (Fragment)	7	1	17.9	17.9	11.793	106	2600700000	3333600000	3023600000	2473300000	3401900000	3034600000	3336700000	4302300000	2881100000	3902100000	490900000	3824600000	3365700000	4465800000	6531000000	3699100000	3496900000	4228700000
1660	Q0DPW7	3-isopropylmalate dehydrogenase (EC 1.1.1.85)	7	7	26.2	26.2	41.223	389	341170000	340970000	241370000	331830000	229370000	149880000	418570000	346030000	280230000	336370000	410330000	480850000	132750000	219210000	243960000	274620000	220230000	346990000
1661	B8AW41	NAD(P)-bd_dom domain-containing protein	22	0	54.7	0	52.345	495	2102000000	1073200000	1992000000	1972000000	2952000000	2084200000	11034000000	10577000000	12033000000	10461000000	6964000000	11569000000	11927000000	8070500000	11464000000	11531000000	12784000000	14225000000
1662	A0A0P0WWT3	Os06g0484500 protein (Fragment)	4	1	26.3	6.6	23.675	228	0	0	0	0	0	0	440130000	224650000	442080000	282050000	262540000	303220000	400850000	357490000	222780000	299300000	286400000	340640000
1663	Q94LL8	Uncharacterized protein OSJNBb0024A20.12	6	1	29.1	6.5	23.289	230	217400000	313280000	307720000	189650000	211680000	266630000	2477800000	616100000	722480000	659730000	678590000	821430000	726780000	776630000	786820000	689140000	596630000	645430000
1664	A0A0P0XAE2	Os07g0691200 protein	19	1	1.9	1.9	96.71	883	0	0	0	0	0	0	125210000	128700000	131400000	128080000	112020000	82738000	29489000	0	0	0	0	34552000
1665	B9FZZ5	Uncharacterized protein	11	2	69.4	12.8	25.617	242	702540000	391830000	741820000	247850000	756970000	741870000	1381600000	3489900000	1498300000	2704300000	2458700000	3190800000	1151500000	1099200000	1257200000	1821500000	2171000000	2783300000
1666	A0A0P0XG21	Os08g0422000 protein (Fragment)	3	3	11.3	11.3	44.244	399	0	0	0	0	0	0	0	0	36936000	66733000	174210000	35109000	23730000	59444000	151670000	0	62371000	32827000
1667	A0A0P0XJ88	Os09g0270900 protein (Fragment)	2	1	4.7	4.7	38.587	365	0	0	0	0	0	0	33172000	0	93104000	102160000	77286000	99928000	0	0	0	0	0	0
1668	I1QZZ4	Serine hydroxymethyltransferase (EC 2.1.2.1)	15	3	54.8	8.7	51.445	471	3321600000	2528100000	3362500000	2410300000	2421000000	2583600000	2148700000	3040700000	2839200000	1718400000	1770800000	2176600000	2824300000	3451400000	3965400000	2360200000	2469800000	2920600000
1669	A0A0P0YAL3	Phenylalanine ammonia-lyase (EC 4.3.1.24)	8	7	12.8	12.8	73.6	680	0	0	0	0	0	0	526330000	607440000	213430000	386630000	547220000	457460000	0	0	0	0	0	0
1670	A0A0U1WME5	ATP synthase subunit alpha, chloroplastic (EC 7.1.2.2) (ATP synthase F1 sector subunit alpha) (F-ATPase subunit alpha)	26	1	54.6	4.1	55.652	507	80125000000	89613000000	96781000000	92503000000	96703000000	91176000000	93702000000	122080000000	99548000000	92053000000	102770000000	98878000000	115530000000	119550000000	100530000000	107750000000	108880000000	103530000000
1671	A0A0U1WME9	DNA-directed RNA polymerase subunit beta'' (EC 2.7.7.6) (PEP) (Plastid-encoded RNA polymerase subunit beta'') (RNA polymerase subunit beta'')	2	1	0.7	0.7	173.11	1506	23116000	29095000	22453000	25553000	21912000	0	0	0	0	0	0	0	0	0	0	0	0	0
1672	A0A1W5HTU1	NAD(P)H-quinone oxidoreductase subunit K, chloroplastic (EC 7.1.1.-) (NAD(P)H dehydrogenase subunit K) (NADH-plastoquinone oxidoreductase subunit K)	6	3	13.8	13.8	27.626	246	0	112490000	45487000	0	0	0	99269000	91086000	24006000	0	0	0	11710000	0	89841000	0	80630000	0
1673	A0A0U1X018	Ribulose bisphosphate carboxylase large chain (RuBisCO large subunit) (EC 4.1.1.39)	32	1	55.7	2.7	53.104	479	220530000000	244710000000	201310000000	183930000000	222950000000	296520000000	161590000000	208240000000	153800000000	146460000000	123450000000	143700000000	285230000000	271940000000	210710000000	289720000000	206710000000	248880000000
1674	A0A0U1XKR8	Ribulose-1,5-bisphosphate carboxylase/oxygenase large subunit (Fragment)	4	1	46.2	46.2	2.9373	26	0	0	0	0	0	0	182860000	0	0	152290000	253390000	177680000	179210000	140110000	180100000	139680000	207970000	134030000
1675	A0A173G4L7	Rubisco activase alpha isoform	28	9	72.6	29.5	51.088	464	55325000000	62940000000	62929000000	75193000000	75186000000	63848000000	81236000000	100380000000	79523000000	71692000000	79545000000	86039000000	85404000000	78807000000	70395000000	86985000000	100760000000	99984000000
1676	E9KJ54	30S ribosomal protein S3, chloroplastic	8	6	39.3	34.7	27.534	239	729740000	590780000	1828600000	793070000	595820000	1180400000	344710000	588880000	607730000	266180000	301550000	215850000	627520000	605180000	596200000	307640000	0	362810000
1677	A0A1W5HQM7	Ribulose bisphosphate carboxylase large chain (RuBisCO large subunit) (EC 4.1.1.39)	27	1	2.7	2.7	52.851	477	0	0	0	0	0	0	830960000	337190000	1197300000	741960000	679450000	555850000	1776000000	1636400000	7176700000	1306500000	1138100000	1115300000
1678	A0A1W5HST8	Ribulose bisphosphate carboxylase large chain (RuBisCO large subunit) (EC 4.1.1.39)	28	2	2.5	2.5	52.896	477	13454000000	8352400000	12507000000	16080000000	17189000000	9041900000	7441500000	7104600000	7071300000	12969000000	11075000000	13061000000	22862000000	13545000000	17485000000	15726000000	9092400000	22356000000
1679	Q0DTX5	Os03g0219200 protein (Fragment)	5	5	50	50	16.315	162	262860000	201200000	145390000	204130000	0	0	550600000	688690000	697000000	509510000	567290000	849160000	458780000	234960000	743880000	388450000	1286000000	802440000
1680	Q8HCQ3	NADH dehydrogenase subunit 7	3	3	8.6	8.6	44.252	394	0	0	0	0	88145000	0	106010000	0	0	100670000	119610000	62394000	163540000	87179000	187390000	130060000	125080000	126160000
1681	A0A2U1EN22	TetR family transcriptional regulator	1	1	4.3	4.3	22.966	210	230030000	241030000	161430000	270220000	206130000	229860000	0	0	0	0	0	0	0	0	0	0	0	0
1682	A0A346RAM5	Cysteine synthase (EC 2.5.1.47)	10	2	6.5	6.5	34.244	325	461680000	214730000	342930000	0	278650000	0	302360000	259940000	251670000	303180000	322100000	315440000	1144500000	1169300000	917540000	968700000	1115000000	970430000
1683	A0A397LGZ3	RNA polymerase ECF family sigma subunit	1	1	5.7	5.7	34.543	318	138880000	104110000	231210000	0	145660000	213180000	0	1164000000	1754000000	1373600000	966240000	1047900000	341740000	384570000	414000000	304330000	0	349940000
1684	A0A3N1DER6	N-acetylmuramoyl-L-alanine amidase	1	1	2	2	68.83	645	0	0	0	0	0	0	364740000	570440000	1008500000	526480000	498180000	594420000	422860000	325520000	814940000	263420000	262800000	297590000
1685	A0A3N4TKT9	PTS system D-fructose-specific IIA component (F1P-forming) (Frc family) /PTS system D-fructose-specific IIB component (F1P-forming) (Frc family) /PTS system D-fructose-specific IIC component (F1P-f...	1	1	3.4	3.4	69.24	684	224920000	0	212380000	199530000	185420000	180280000	0	0	0	0	0	0	0	0	0	0	0	0
1686	A0A3N1LX61	O-glycosyl hydrolase	1	1	1.9	1.9	73.734	681	56928000	50438000	66473000	42409000	42162000	37683000	0	0	0	0	0	0	0	0	0	0	0	0
1687	A0A3N1LYM4	Uncharacterized N-acetyltransferase EDD87_4403 (EC 2.3.1.-)	1	1	2.6	2.6	47.211	429	0	0	0	0	0	0	1655500000	0	0	13533000	1807600000	828980000	4758300000	34029000	0	645930000	1381900000	2053000000
1688	A0A3N1LZU6	Serine/threonine protein kinase	1	1	2.2	2.2	55.885	511	107060000	108940000	192110000	186920000	0	155330000	70333000	31780000	48420000	0	21630000	83551000	75173000	71045000	25854000	53090000	0	46906000
1689	Q8HCQ9	ORFB protein	3	3	18.7	18.7	18.065	155	207710000	0	0	203150000	0	155810000	0	0	0	186830000	0	0	231160000	303080000	210680000	168850000	0	0
1690	A2ZNR1	Uncharacterized protein	1	1	10.2	10.2	20.532	187	0	0	0	0	0	0	171270000	123880000	102220000	258690000	132640000	237120000	0	0	0	0	0	0
1691	I1NL09	Uncharacterized protein	10	3	35.8	11.7	32.556	299	5061400000	4161400000	4011100000	5193700000	3816800000	3646300000	1995800000	2478800000	3407600000	3476600000	2451800000	3559700000	1977100000	2137500000	2254400000	3106000000	2982800000	2454400000
1692	A2WLL2	Uncharacterized protein	11	1	34.3	3.6	53.93	505	861740000	557640000	241530000	404300000	283510000	380800000	352600000	362470000	290820000	469170000	270820000	494980000	707260000	775980000	665930000	1375400000	490130000	615280000
1693	A2WNR8	Peroxidase (EC 1.11.1.7)	5	4	17.3	17.3	37.927	347	357380000	90902000	0	260850000	153600000	197400000	317720000	235810000	335180000	408430000	338050000	453340000	325980000	360900000	591000000	378660000	218290000	384590000
1694	Q5U1S3	Peroxidase (EC 1.11.1.7)	5	2	21.9	11.5	38.481	365	88798000	0	0	0	0	0	183030000	128370000	66551000	245450000	178070000	210740000	178220000	0	0	82660000	167110000	0
1695	Q6Z6Y1	Os02g0130100 protein (cDNA clone:J033103H03, full insert sequence)	3	3	19.6	19.6	27.49	255	0	197920000	0	0	237330000	0	174860000	172750000	205180000	116060000	88241000	274760000	0	0	41505000	0	0	34187000
1696	A2X6L9	Uncharacterized protein	3	3	6.1	6.1	76.648	709	0	0	0	0	0	0	84750000	45817000	0	102110000	113960000	93305000	0	0	0	0	0	0
1697	A2X6M5	Glycosyltransferase (EC 2.4.1.-)	4	4	14.7	14.7	45.924	429	0	0	0	0	0	0	203330000	251280000	180360000	156240000	161630000	127700000	0	75074000	0	0	0	0
1698	Q6ET88	Os02g0668100 protein (cDNA clone:001-204-C07, full insert sequence) (cDNA clone:002-182-E03, full insert sequence) (cDNA clone:J023091L04, full insert sequence)	5	5	24	24	35.96	342	225300000	0	0	0	0	0	0	0	261290000	110510000	77998000	91234000	227520000	325930000	434190000	260550000	0	187140000
1699	A2XFF7	Rhodanese domain-containing protein	4	4	28.4	28.4	16.947	155	0	0	0	94104000	0	82598000	81108000	131440000	88823000	93143000	92324000	67870000	65023000	65907000	70014000	92549000	71469000	83353000
1700	Q75HI6	Putative iron-sulfur cluster-binding protein	6	3	14.9	5.8	60.158	538	0	0	0	0	0	0	135580000	0	62482000	0	177850000	109130000	124280000	111230000	75668000	103340000	182520000	0
1701	Q7XLP7	Os04g0386600 protein (cDNA clone:001-045-D08, full insert sequence) (cDNA clone:J013098I05, full insert sequence)	11	2	10.3	10.3	41.319	389	0	0	0	0	0	0	301840000	219780000	244980000	294800000	412540000	231800000	0	0	0	0	0	0
1702	Q7XUK6	6,7-dimethyl-8-ribityllumazine synthase (DMRL synthase) (EC 2.5.1.78)	3	3	26.7	26.7	22.471	221	181040000	256520000	459480000	133970000	180660000	204810000	223030000	253850000	81410000	195320000	328580000	78222000	109510000	287070000	184550000	250200000	236610000	140170000
1703	Q10LX6	Expressed protein	8	3	50.5	21.4	23.596	206	700030000	594510000	879120000	185630000	0	409750000	2822200000	1991900000	3568300000	2988100000	2642200000	3354200000	547160000	1073800000	581030000	630640000	1017000000	917840000
1704	A2Y7Y4	Carboxypeptidase (EC 3.4.16.-)	8	4	22.2	13.3	47.421	442	120480000	126610000	0	230700000	0	409430000	413340000	295840000	278760000	414410000	613170000	445160000	544830000	440130000	296430000	724940000	423650000	382390000
1705	Q5VPR6	Os06g0118700 protein (cDNA clone:J023003I22, full insert sequence)	4	4	12.3	12.3	52.186	494	0	0	0	0	0	0	95748000	138290000	166310000	302950000	234450000	173100000	110030000	0	105610000	0	0	0
1706	Q9SNN5	Os06g0130800 protein (cDNA clone:J023037L12, full insert sequence)	2	1	5.4	5.4	25.18	240	0	0	0	0	0	0	276310000	175860000	251140000	444370000	297100000	379120000	0	0	0	0	0	0
1707	Q69UU3	Os07g0108300 protein (cDNA clone:J013118J02, full insert sequence)	23	8	63.3	21.2	53.655	485	17961000000	16203000000	14947000000	17889000000	15107000000	15009000000	13308000000	15755000000	8108800000	11618000000	12870000000	9822500000	13449000000	16693000000	12769000000	16760000000	14619000000	12248000000
1708	I1Q893	Abhydrolase_3 domain-containing protein	9	1	36.9	3.4	34.937	328	0	0	0	0	0	0	474880000	456670000	316140000	477890000	466480000	509420000	386560000	450610000	353260000	244680000	396370000	251170000
1709	A2YMD1	Nudix hydrolase domain-containing protein	13	13	22.4	22.4	79.341	722	358080000	499320000	621720000	1237600000	340140000	565850000	1792700000	2225500000	1566400000	2837700000	3010900000	3379200000	921990000	876400000	865780000	1005900000	1380800000	1252000000
1710	A3BL52	Uncharacterized protein	2	2	13.8	13.8	23.823	240	208850000	144850000	186610000	128690000	0	0	0	0	0	0	0	0	0	0	0	0	0	0
1711	Q8H2U6	Os07g0661700 protein (cDNA clone:001-101-E10, full insert sequence)	2	2	34	34	10.933	100	0	0	0	0	0	0	185110000	87435000	49789000	123830000	142700000	102040000	0	0	0	0	0	0
1712	A2YUR3	PKS_ER domain-containing protein	16	0	76.7	0	32.003	309	5290100000	6847300000	5573900000	6607800000	8562600000	7872100000	14123000000	14444000000	12300000000	17546000000	17979000000	20903000000	12421000000	9513600000	13519000000	19041000000	18105000000	19663000000
1713	Q6ZK86	Os08g0504500 protein (cDNA clone:001-101-D09, full insert sequence)	8	1	49.4	4.9	25.51	243	2501700000	2871200000	2362600000	2520900000	2547000000	2758700000	3287300000	3044700000	2560000000	3532300000	3744600000	3977600000	3580600000	3409600000	3034400000	4385400000	4560300000	3995100000
1714	Q69LG7	Os09g0294000 protein (cDNA clone:J013146N15, full insert sequence)	11	9	14.8	12.6	99.663	915	0	0	136150000	0	0	0	0	0	0	126450000	147740000	0	140810000	257410000	141810000	59146000	111390000	163310000
1715	A2Z1P2	Aldedh domain-containing protein	7	7	19.8	19.8	49.889	464	360520000	383050000	275660000	314800000	211660000	259980000	278630000	295480000	179330000	293220000	497430000	237570000	276170000	297980000	254770000	314550000	306490000	245920000
1716	Q0IZR7	Os09g0553900 protein (cDNA clone:J013042N12, full insert sequence)	17	2	28.5	4.2	94.215	883	431190000	420720000	382250000	319480000	421420000	336540000	314590000	550170000	645490000	463040000	412890000	466320000	592590000	474870000	363920000	293900000	306370000	453140000
1717	I1QRE5	Aldo_ket_red domain-containing protein	8	8	28.8	28.8	42.198	379	1120600000	829730000	986110000	903230000	798970000	1025100000	504120000	697600000	397820000	644400000	684040000	591620000	494500000	630300000	865520000	574280000	405110000	597720000
1718	A2ZJB1	Rubis-subs-bind domain-containing protein	7	7	18.2	18.2	56.091	505	291870000	294960000	478000000	216960000	301860000	453470000	245640000	227160000	203020000	246440000	291270000	230060000	267290000	332130000	321590000	330790000	354470000	205490000
1719	A2ZRK6	Thioredoxin domain-containing protein	6	0	16	0	55.066	520	340740000	661030000	0	846870000	0	680490000	670400000	451440000	738030000	710240000	819390000	987390000	582180000	650750000	0	908930000	893880000	564740000
1720	A2ZTZ7	Os01g0531500 protein	6	6	39.1	39.1	26.164	243	606840000	556950000	423180000	437830000	441010000	588150000	490830000	598470000	586730000	860060000	716200000	813660000	511060000	309700000	773660000	886250000	1117100000	1017800000
1721	A2ZVC0	Uncharacterized protein	3	3	24.4	24.4	22.413	209	0	0	0	0	0	0	252800000	159930000	186800000	222220000	131050000	208450000	0	116550000	136770000	0	102960000	145370000
1722	A3A5J9	Uncharacterized protein	8	1	4.6	4.6	37.694	345	0	0	0	0	0	0	715980000	0	634600000	67863000	510400000	575570000	0	0	0	0	0	0
1723	A3A7Y3	PEROXIDASE_4 domain-containing protein	18	1	64.6	9.5	43.494	401	8103200000	7581700000	5863400000	6606800000	6991900000	7915200000	11342000000	13124000000	8703800000	10631000000	9057599000	12437000000	10234000000	10142000000	9113100000	10618000000	12253000000	10881000000
1724	Q6AVR6	Os03g0840200 protein (WD40-like Beta Propeller Repeat family protein, expressed) (cDNA clone:J013116D11, full insert sequence) (cDNA clone:J023087F22, full insert sequence)	16	1	30.7	1.7	73.674	688	0	0	0	0	0	0	1536300000	968070000	542050000	1648500000	1715900000	1316300000	687530000	515160000	664870000	985620000	980310000	1049800000
1725	A3AY48	Uncharacterized protein	1	1	13.5	13.5	20.468	207	0	0	0	0	0	0	117930000	258880000	262610000	230500000	423440000	368660000	0	0	0	0	0	0
1726	Q6YSF1	Os07g0607800 protein	3	3	39.5	39.5	13.407	119	0	0	0	0	0	0	92208000	95775000	112740000	0	0	88026000	0	0	0	0	0	0
1727	A3BYT1	AB hydrolase-1 domain-containing protein	3	3	11.6	11.6	40.463	372	0	0	0	0	0	0	215120000	225540000	273170000	339660000	290230000	202180000	86914000	60141000	226950000	321400000	451570000	105050000
1728	I1QAV7	C2 domain-containing protein	4	2	23	23	18.96	174	0	0	0	0	0	0	0	0	0	0	0	0	140880000	87985000	156810000	149380000	146450000	174640000
1729	Q6K8U8	Os02g0785800 protein (cDNA clone:001-122-D08, full insert sequence) (cDNA clone:J033092B03, full insert sequence)	1	1	16.1	16.1	12.715	112	0	188490000	185580000	133330000	107440000	147730000	161880000	147400000	227640000	162890000	129100000	109850000	163070000	192670000	163780000	102570000	82883000	96980000
1730	B0LT90	Triosephosphate isomerase	14	2	17.4	17.4	27.097	253	913800000	954360000	657710000	478040000	605070000	448650000	0	0	0	0	0	0	0	0	0	0	0	0
1731	B7EX82	Chlorophyll a-b binding protein, chloroplastic	6	1	8.8	8.8	16.778	159	0	0	0	0	0	0	259330000	174880000	214050000	112980000	106740000	171020000	222110000	118340000	177210000	167620000	0	185830000
1732	B7SDI2	Elongation factor 1-gamma	13	4	21.7	12.1	46.914	414	848520000	607080000	587750000	661720000	437800000	439060000	267970000	415320000	269530000	327580000	397740000	217550000	438460000	381320000	497270000	368570000	325270000	242690000
1733	B8A753	Peroxidase (EC 1.11.1.7)	6	3	19.3	11.5	37.713	357	184730000	208930000	0	246360000	690200000	357670000	467520000	271180000	316250000	412680000	430390000	348830000	503340000	335320000	537610000	555780000	258700000	472450000
1734	Q5QLG3	Os01g0682500 protein (cDNA clone:001-031-D08, full insert sequence) (cDNA clone:J013158I10, full insert sequence)	17	0	5.3	0	46.163	418	269670000	290200000	284900000	297070000	0	235790000	477160000	204070000	68900000	198040000	564370000	125210000	0	0	0	0	0	0
1735	Q5NAI9	Os01g0710000 protein (Putative OsFVE) (cDNA clone:J023104J19, full insert sequence)	8	8	31.3	31.3	50.11	453	177430000	224800000	0	0	301850000	197210000	427240000	407160000	286880000	564210000	517110000	494270000	384950000	302030000	423870000	685070000	493480000	384670000
1736	Q0JFW3	Os01g0958100 protein (Fragment)	5	5	21	21	37.676	347	0	0	0	0	0	0	0	139160000	0	175840000	80101000	114660000	71675000	60800000	65034000	66844000	121570000	58598000
1737	B9F834	Thioredoxin domain-containing protein	18	1	24.5	1	110.35	1017	900800000	1109100000	1304100000	1946100000	1077300000	2026900000	1198700000	1083300000	1552700000	1236900000	827400000	1313600000	1252600000	1166200000	799490000	1531400000	1458800000	1731800000
1738	I1P9F9	Uncharacterized protein	6	2	38.1	9.5	24.23	231	0	270080000	382650000	335290000	366570000	249260000	615650000	282620000	719140000	547750000	329620000	451910000	455660000	234040000	541090000	280540000	231970000	452920000
1739	Q10P35	Enolase 2, putative, expressed (Os03g0248600 protein) (cDNA clone:J033025E02, full insert sequence) (cDNA clone:J033048H19, full insert sequence)	14	3	18	14.2	47.972	445	215730000	401650000	542670000	466910000	520570000	443380000	436770000	378860000	205650000	538630000	689030000	602590000	256560000	445510000	482790000	467120000	515600000	335000000
1740	Q84QA2	Uncharacterized protein OJ1041F02.3	1	1	6.4	6.4	23.898	220	6637800	5256000	3195600	0	7933000	0	0	0	0	0	0	0	0	0	0	0	0	0
1741	Q850Z8	Os03g0831500 protein (Phosphoribosylformylglycinamidine cyclo-ligase,chloroplast/mitochondrial, putative, expressed) (cDNA clone:J033031B01, full insert sequence)	5	5	22.4	22.4	41.749	398	239140000	297090000	0	221710000	0	137710000	279600000	199010000	202040000	222060000	266510000	214110000	272180000	263770000	191780000	272710000	462910000	209740000
1742	Q5JKQ3	Os01g0559100 protein	7	7	27.3	27.3	48.365	425	416790000	279540000	216510000	175300000	0	0	246950000	195840000	421340000	197290000	295710000	323750000	200460000	229190000	557410000	125390000	193870000	252760000
1743	B8ATF5	AA_TRNA_LIGASE_II domain-containing protein	15	10	33.4	24.8	71.098	637	1358500000	981080000	967630000	852600000	891020000	720360000	758280000	1037200000	876090000	1031800000	1489500000	787110000	780000000	907390000	940210000	781710000	1015500000	572040000
1744	B8ATR3	Uncharacterized protein	5	0	12.8	0	24.899	235	0	0	0	0	0	0	278530000	191990000	111700000	500000000	499440000	1189100000	0	0	0	0	0	0
1745	Q0JAF4	Os04g0602100 protein (cDNA clone:J023033M17, full insert sequence)	15	6	51	23.8	38.181	353	5866200000	5568000000	7024800000	8481800000	6251700000	9941700000	6970900000	6717700000	6036300000	8451500000	7136800000	7399600000	4552700000	4596700000	4881700000	6051700000	6109700000	4937200000
1746	Q01IY8	OSIGBa0102D10.5 protein	3	3	15.2	15.2	27.69	257	0	0	0	0	0	0	199100000	115870000	165920000	115540000	161080000	186300000	104000000	89837000	147360000	84937000	187540000	176020000
1747	B8AUJ2	Uncharacterized protein	11	3	12.3	4.6	129.64	1145	305340000	305350000	193070000	364260000	235910000	166530000	0	70551000	0	0	0	0	0	0	0	0	200580000	170200000
1748	Q7X6F6	Os04g0640700 protein	12	1	2.6	2.6	80.92	765	0	0	0	0	0	0	191750000	156690000	123490000	91143000	154800000	66373000	0	0	0	0	0	0
1749	Q84P62	Os04g0665800 protein (cDNA clone:J033076K20, full insert sequence)	9	9	38.9	38.9	32.758	301	257770000	168550000	177740000	322820000	80252000	109310000	643700000	562760000	634160000	986810000	822890000	1327900000	997180000	879100000	1093500000	1409500000	1382500000	1117200000
1750	Q5TKQ5	Os05g0540300 protein	3	1	2.6	2.6	61.588	581	0	0	0	0	0	0	70294000	86994000	0	84407000	81267000	69652000	0	0	53011000	0	56320000	0
1751	B9FLT3	BED-type domain-containing protein	6	6	13.2	13.2	80.854	722	0	0	0	0	0	0	94334000	77907000	144060000	143650000	142720000	126750000	179330000	156220000	75621000	188710000	158500000	148470000
1752	Q6ASR0	Os05g0147500 protein	10	10	26.2	26.2	65.127	596	354490000	365730000	244340000	267280000	238730000	236510000	366820000	406970000	371480000	214040000	339940000	233020000	625720000	604080000	506530000	317940000	393150000	370580000
1753	B8AZZ6	Uncharacterized protein	4	4	23.8	23.8	23.026	206	76948000	0	127850000	95570000	109720000	0	0	0	0	70847000	147830000	121400000	227300000	151550000	0	91392000	104910000	86160000
1754	Q651T8	Os06g0662000 protein	21	8	50.2	19	68.468	620	1954400000	1835800000	1790600000	1637300000	2823500000	2202800000	1936100000	2035800000	1896400000	1967700000	2331300000	1962300000	2911300000	2852500000	2184200000	2457400000	2714500000	2778700000
1755	Q656J2	Reticulon-like protein	3	3	16.2	16.2	28.59	265	0	0	0	0	0	0	366400000	0	0	297590000	0	217380000	290560000	317240000	256770000	406070000	490790000	497090000
1756	B8B475	Uncharacterized protein	15	0	52.1	0	41.281	380	626710000	556750000	799460000	703300000	1089000000	879690000	816140000	845990000	603320000	672710000	842110000	696860000	755990000	870400000	494400000	843790000	746850000	804190000
1757	Q69V57	Fructose-bisphosphate aldolase (EC 4.1.2.13)	19	1	70.7	4.7	37.754	358	18899000000	20064000000	16785000000	23032000000	14509000000	16815000000	14906000000	17229000000	12308000000	14735000000	17284000000	15287000000	20605000000	17914000000	18239000000	19206000000	18969000000	18679000000
1758	I1QA21	FGGY_C domain-containing protein	4	4	24.9	24.9	30.581	281	0	0	0	0	0	0	0	0	0	0	0	0	156350000	0	110020000	156820000	201380000	141020000
1759	B8B7R8	Succinate--CoA ligase [ADP-forming] subunit alpha, mitochondrial (EC 6.2.1.5) (Succinyl-CoA synthetase subunit alpha) (SCS-alpha)	7	4	29.4	13.2	45.291	432	2114400000	3019400000	1711500000	2108800000	2658900000	2541300000	1649400000	2817900000	1829200000	2412300000	2378200000	2164400000	2441000000	2749600000	2119700000	2650400000	2222500000	2744700000
1760	B9FW35	Cytochrome b-c1 complex subunit 7	3	3	26.8	26.8	14.234	123	421740000	447950000	448090000	431390000	261600000	331420000	210360000	0	46797000	134030000	54271000	82511000	241880000	319100000	186710000	387700000	0	229700000
1761	Q6YZK5	Os08g0359000 protein (cDNA clone:J013070L06, full insert sequence)	9	4	42.8	22.9	28.739	271	1006500000	1238100000	846000000	1324900000	696780000	1332200000	1215700000	1352400000	1147600000	1282100000	1432100000	1656600000	1867200000	1599500000	1460100000	2074100000	2106100000	1928300000
1762	Q6ZDS0	Os08g0485900 protein	8	8	38.3	38.3	34.838	324	1849600000	1814200000	780080000	814120000	1383900000	2281500000	1439000000	2464900000	1599900000	1684600000	1364600000	1677000000	1409700000	1034400000	2055700000	1819400000	3610800000	2133200000
1763	Q76E42	Glucose-6-phosphate isomerase (EC 5.3.1.9)	8	5	17.5	12.3	68.295	624	238550000	98696000	166640000	158380000	161260000	140810000	96933000	137570000	56286000	146280000	166600000	119060000	172180000	180940000	124430000	189390000	221870000	108340000
1764	B8BG13	Uncharacterized protein	17	17	44.5	44.5	63.776	587	1425500000	1869200000	1396700000	2730700000	2403900000	2589300000	2000100000	1813000000	1102100000	1471600000	3352200000	2193000000	1418500000	1526400000	1459600000	1527600000	1672000000	1397800000
1765	B8BHM2	Ubiquitin-like domain-containing protein	1	1	11.1	11.1	8.9201	81	446100000	481410000	673580000	633130000	290860000	302360000	0	147810000	249000000	47536000	163570000	207250000	71331000	213210000	474750000	1034500000	164860000	452280000
1766	B8BJU1	Uncharacterized protein	16	3	22.7	4.2	119.23	1106	717140000	647850000	122060000	352220000	522480000	586760000	117450000	0	101100000	109600000	254800000	147930000	382690000	307710000	152560000	443230000	885220000	240960000
1767	B9GDI1	Uncharacterized protein	11	4	29.8	12.8	57.057	531	257550000	356610000	271310000	291540000	283960000	256540000	0	297900000	166730000	217780000	362820000	187020000	313170000	328010000	443180000	395000000	396440000	317960000
1768	H2KX66	Methyl-CpG binding domain containing protein, expressed	13	6	73.6	35.5	31.036	299	1714600000	1982300000	1631200000	1546400000	1997300000	1990600000	3216700000	1519000000	2222600000	2495200000	3582700000	3956300000	1695500000	1498400000	1123700000	1915500000	1987000000	2055000000
1769	B9ETN5	Uncharacterized protein	1	1	8.7	8.7	21.119	195	0	0	0	0	0	0	155210000	204610000	122740000	214710000	160260000	270710000	0	0	0	0	0	0
1770	B9ETU6	Uncharacterized protein	4	2	12.5	5	32.462	320	0	0	0	0	0	0	227390000	103900000	347450000	0	135130000	253060000	0	0	335970000	0	117610000	123030000
1771	Q5QM65	Os01g0821700 protein	3	3	12.2	12.2	35.522	328	0	0	101340000	264370000	208140000	326420000	76344000	58329000	0	211830000	204190000	165360000	0	0	158840000	0	0	63450000
1772	B9EV54	Cysteine proteinase inhibitor	5	5	37.5	37.5	23.276	208	254310000	430440000	0	0	0	285300000	504600000	423120000	306530000	672920000	605680000	939670000	274560000	232570000	273240000	281560000	349220000	259030000
1773	B9F658	Uncharacterized protein	14	1	2.7	2.7	53.63	480	0	0	0	0	0	0	225270000	275660000	109110000	158060000	245780000	314260000	0	0	0	0	0	0
1774	B9FF68	Uncharacterized protein	12	10	56.1	47.2	31.233	301	0	0	0	0	0	0	1846600000	404930000	178710000	654450000	578590000	2273100000	591030000	1177200000	469470000	1345400000	979290000	1295000000
1775	Q6AVA4	Uncharacterized protein OJ1174_H11.9	5	5	18.9	18.9	35.161	317	0	0	0	0	0	0	192850000	132550000	141160000	411570000	199610000	315690000	271190000	135740000	241880000	205380000	177930000	232440000
1776	B9FLQ7	Uncharacterized protein	10	6	28.8	18.3	57.317	525	2285500000	1027700000	1587500000	1085700000	1564300000	1224900000	1189800000	1446700000	1681000000	1394400000	1648300000	1501600000	1389100000	1192800000	1952300000	714430000	461610000	727110000
[truncated: 114 more rows]

## Sheet: O. australiensis
	Proteins reproducibly identified in at least one group (either control or drought conditions) in Oryza australiensis
[truncated: 1,123 more rows]

## Sheet: O. glaberrima
	Proteins reproducibly identified in at least one group (either control or drought conditions) in Oryza glaberrima
[truncated: 1,370 more rows]

[truncated: 1 more sheets: O. sativa]
